# Supplementary material for: Identification of virus-rich intermediate cells as crucial players in SARS-CoV-2 infection and differentiation dynamics of human airway epithelium
Source: Front Microbiol. 2024 Dec 13;15:1507852. doi: 10.3389/fmicb.2024.1507852 (PMC11681626; doi:10.3389/fmicb.2024.1507852)
Supplement: Supplementary file 6 [file Data_Sheet_1.CSV]

	p_val	avg_log2FC	pct.1	pct.2	p_val_adj	cluster	gene
1	0	3.710502954	0.785	0.132	0	Basal	COL17A1
2	0	3.247708053	0.823	0.272	0	Basal	BCAM
3	0	3.424607729	0.673	0.128	0	Basal	FLNA
4	0	2.829211462	0.83	0.31	0	Basal	LAMB3
5	0	2.840232265	0.668	0.159	0	Basal	TP63
6	0	3.118469382	0.671	0.169	0	Basal	CAV1
7	0	3.165150859	0.665	0.166	0	Basal	IGFBP6
8	0	2.945061713	0.651	0.163	0	Basal	TSLP
9	0	3.096005612	0.92	0.435	0	Basal	DST
10	0	1.911016908	0.967	0.506	0	Basal	KRT5
11	0	3.291384738	0.543	0.086	0	Basal	CAVIN1
12	0	2.271035079	0.74	0.295	0	Basal	CALD1
13	0	3.047432539	0.552	0.123	0	Basal	ANKH
14	0	2.753914114	0.652	0.226	0	Basal	GPNMB
15	0	3.887648264	0.468	0.05	0	Basal	WNT10A
16	0	2.667219241	0.595	0.182	0	Basal	TIMP3
17	0	2.480101455	0.623	0.219	0	Basal	TPM2
18	0	2.375372591	0.586	0.189	0	Basal	LTBP4
19	0	2.024494119	0.661	0.268	0	Basal	ITGA6
20	0	2.853298165	0.652	0.269	0	Basal	KRT14
21	0	2.749863315	0.476	0.098	0	Basal	GJA1
22	0	1.624564346	0.635	0.257	0	Basal	LGALS7B
23	0	2.706207042	0.499	0.122	0	Basal	TGFBI
24	0	4.290505053	0.405	0.029	0	Basal	DKK3
25	0	1.825147242	0.695	0.319	0	Basal	FBLN1
26	0	1.890887731	0.616	0.242	0	Basal	CD109
27	0	2.950771572	0.493	0.124	0	Basal	LAMA3
28	0	1.574139535	0.821	0.455	0	Basal	PLP2
29	0	2.207638567	0.637	0.276	0	Basal	CCND2
30	0	2.386683312	0.578	0.222	0	Basal	WNT4
31	0	2.372069334	0.482	0.127	0	Basal	SNCA
32	0	3.230298754	0.402	0.05	0	Basal	COL7A1
33	0	1.778876415	0.672	0.321	0	Basal	FHL2
34	0	3.317485079	0.464	0.113	0	Basal	CXCL14
35	0	1.276623232	0.866	0.523	0	Basal	KRT6A
36	0	1.913443245	0.694	0.351	0	Basal	PRNP
37	0	1.47183323	0.821	0.479	0	Basal	CD44
38	0	2.869346784	0.415	0.075	0	Basal	VSNL1
39	0	3.850816837	0.382	0.043	0	Basal	SERPINE2
40	0	1.919536382	0.679	0.34	0	Basal	RBBP8
41	0	2.939705153	0.504	0.165	0	Basal	MMP10
42	0	1.981466133	0.569	0.233	0	Basal	CDH3
43	0	1.958959386	0.6	0.267	0	Basal	PTPN14
44	0	1.965933419	0.797	0.465	0	Basal	ITGB4
45	0	1.990394857	0.615	0.286	0	Basal	ITGA3
46	0	2.34144104	0.449	0.121	0	Basal	FSCN1
47	0	2.12816762	0.646	0.321	0	Basal	SERPINF1
48	0	2.09180145	0.507	0.183	0	Basal	MSN
49	0	1.431211847	0.542	0.219	0	Basal	DSG3
50	0	4.4590731	0.361	0.038	0	Basal	FST
51	0	1.535287157	0.812	0.492	0	Basal	IL18
52	0	3.747195605	0.36	0.042	0	Basal	PDPN
53	0	3.013099037	0.447	0.129	0	Basal	LOXL4
54	0	1.806310695	0.499	0.182	0	Basal	C16orf74
55	0	1.566940988	0.669	0.355	0	Basal	SESN3
56	0	2.766402649	0.936	0.622	0	Basal	KRT15
57	0	1.574400253	0.594	0.28	0	Basal	MYC
58	0	1.780988432	0.577	0.265	0	Basal	SHC1
59	0	2.597808599	0.418	0.107	0	Basal	TINAGL1
60	0	3.269559076	0.383	0.072	0	Basal	C1R
61	0	1.705035101	0.495	0.189	0	Basal	FXYD5
62	0	3.442652296	0.351	0.046	0	Basal	TENM2
63	0	1.907911356	0.488	0.185	0	Basal	SEMA5A
64	0	3.045881591	0.386	0.083	0	Basal	MMP13
65	0	3.194061474	0.347	0.048	0	Basal	CCDC3
66	0	1.803173988	0.446	0.148	0	Basal	TUBB6
67	0	1.90279683	0.502	0.205	0	Basal	FERMT1
68	0	1.399001152	0.821	0.529	0	Basal	ETS2
69	0	2.627854999	0.386	0.097	0	Basal	TNS3
70	0	2.053869627	0.445	0.156	0	Basal	TNC
71	0	2.402490757	0.397	0.111	0	Basal	JAG2
72	0	1.818912638	0.45	0.165	0	Basal	TNS4
73	0	4.990878435	0.299	0.014	0	Basal	DLK2
74	0	2.338341861	0.361	0.076	0	Basal	TGM1
75	0	2.610504591	0.351	0.069	0	Basal	SNAI2
76	0	2.354272128	0.374	0.095	0	Basal	LTB4R
77	0	1.716125429	0.941	0.667	0	Basal	SFN
78	0	3.20590409	0.335	0.064	0	Basal	MYL9
79	0	1.279348027	0.777	0.507	0	Basal	IGFBP3
80	0	2.733352868	0.365	0.096	0	Basal	FYB1
81	0	1.186431483	0.773	0.504	0	Basal	EGFR
82	0	1.881127374	0.406	0.138	0	Basal	EFNB1
83	0	2.999078521	0.311	0.045	0	Basal	PHYHIP
84	0	1.809849455	0.411	0.145	0	Basal	ABCC3
85	0	2.640777553	0.349	0.083	0	Basal	EMP3
86	0	2.269783302	0.362	0.1	0	Basal	PHLDB2
87	0	3.205173892	0.359	0.097	0	Basal	LGALS1
88	0	3.776246909	0.297	0.037	0	Basal	C1S
89	0	3.063320649	0.288	0.033	0	Basal	NGFR
90	0	2.075734145	0.358	0.106	0	Basal	AJUBA
91	0	2.563100413	0.324	0.075	0	Basal	TNS1
92	0	2.965716088	0.308	0.059	0	Basal	SLC38A5
93	0	3.942871378	0.308	0.061	0	Basal	CHI3L1
94	0	2.300179162	0.983	0.736	0	Basal	KRT17
95	0	1.821589223	0.848	0.606	0	Basal	TIMP1
96	0	1.409258709	0.933	0.693	0	Basal	ATP1B3
97	0	2.700168721	0.326	0.086	0	Basal	CDH6
98	0	3.473733955	0.274	0.034	0	Basal	MARVELD1
99	0	3.269435848	0.279	0.04	0	Basal	CDH13
100	0	1.287283959	0.771	0.535	0	Basal	ZFP36L2
101	0	1.221066529	0.838	0.604	0	Basal	SNHG8
102	0	1.998950322	0.314	0.08	0	Basal	ANXA8
103	0	2.274175248	0.318	0.085	0	Basal	BCL11B
104	0	2.182123517	0.304	0.077	0	Basal	GSDME
105	0	2.878869239	0.282	0.061	0	Basal	COL18A1
106	0	3.175943323	0.254	0.034	0	Basal	TGFB1I1
107	0	2.94646016	0.273	0.054	0	Basal	HTRA1
108	0	2.169781565	0.275	0.062	0	Basal	HACD1
109	0	3.007417545	0.256	0.049	0	Basal	SPOCK3
110	0	1.240905619	0.866	0.674	0	Basal	SLC38A2
111	0	1.406559798	0.978	0.8	0	Basal	S100A10
112	0	1.187692224	0.913	0.736	0	Basal	APP
113	0	1.325781642	0.958	0.787	0	Basal	IGFBP2
114	0	0.874431374	0.894	0.728	0	Basal	ENO1
115	0	0.882308599	0.896	0.735	0	Basal	POLR1D
116	0	1.762923279	0.913	0.754	0	Basal	ITGB1
117	0	0.908326978	0.833	0.674	0	Basal	CTSH
118	0	0.950577458	0.863	0.706	0	Basal	BLVRB
119	0	1.115469365	0.955	0.799	0	Basal	PDLIM1
120	0	0.905977967	0.892	0.741	0	Basal	TKT
121	0	1.881583683	0.998	0.849	0	Basal	S100A2
122	0	0.934119986	0.894	0.768	0	Basal	SH3BGRL3
123	0	0.739685755	0.938	0.829	0	Basal	LDHB
124	0	0.757257051	0.943	0.838	0	Basal	SLC25A6
125	0	0.773967552	0.946	0.842	0	Basal	NAP1L1
126	0	0.774430926	0.931	0.832	0	Basal	EIF3E
127	0	0.704985423	0.967	0.87	0	Basal	PKM
128	0	0.696602152	0.953	0.858	0	Basal	ARPC2
129	0	0.719070571	0.945	0.855	0	Basal	ZFAS1
130	0	0.881173626	0.967	0.89	0	Basal	NPM1
131	0	0.683008106	0.979	0.904	0	Basal	PPIA
132	0	1.09279568	0.99	0.922	0	Basal	GAPDH
133	0	0.654490932	0.977	0.916	0	Basal	RPL4
134	0	0.721991029	0.963	0.902	0	Basal	EEF2
135	0	0.744494057	0.986	0.933	0	Basal	BTF3
136	0	0.651215398	0.985	0.935	0	Basal	RPS21
137	0	0.706839437	0.99	0.941	0	Basal	RPS5
138	0	0.472670636	0.985	0.936	0	Basal	UBA52
139	0	0.534855427	0.987	0.941	0	Basal	RPSA
140	0	0.812144213	0.994	0.949	0	Basal	RACK1
141	0	0.594878964	0.99	0.946	0	Basal	RPL7
142	0	0.710671703	0.99	0.947	0	Basal	RPL10A
143	0	0.513635486	0.989	0.947	0	Basal	RPL23
144	0	0.714151189	0.995	0.954	0	Basal	RPS3
145	0	0.551594205	0.99	0.949	0	Basal	RPS25
146	0	0.672463373	0.994	0.953	0	Basal	RPS9
147	0	0.545818898	0.987	0.948	0	Basal	RPL35
148	0	0.518784392	0.989	0.951	0	Basal	RPS16
149	0	0.544136356	0.997	0.96	0	Basal	RPS4X
150	0	0.660323468	0.991	0.955	0	Basal	RPL5
151	0	0.603395971	0.995	0.959	0	Basal	RPL29
152	0	0.576641566	0.991	0.956	0	Basal	RPL14
153	0	0.58812829	0.992	0.958	0	Basal	RPL37A
154	0	0.58059069	0.993	0.959	0	Basal	RPL26
155	0	0.81382259	0.996	0.962	0	Basal	ACTG1
156	0	0.49404009	0.993	0.959	0	Basal	RPS15
157	0	0.658584264	0.995	0.961	0	Basal	RPL3
158	0	0.468641703	0.992	0.959	0	Basal	RPL35A
159	0	0.701200246	0.994	0.961	0	Basal	RPL12
160	0	0.570638455	0.996	0.965	0	Basal	RPS6
161	0	0.882751529	0.996	0.965	0	Basal	RPS2
162	0	0.549990967	0.994	0.964	0	Basal	RPS23
163	0	0.549350573	0.993	0.965	0	Basal	RPL37
164	0	0.422029763	0.995	0.967	0	Basal	RPL21
165	0	0.514520507	0.996	0.968	0	Basal	RPS28
166	0	0.485803997	0.993	0.966	0	Basal	RPL9
167	0	0.612805588	0.994	0.967	0	Basal	RPL18A
168	0	0.643357631	0.996	0.97	0	Basal	RPL32
169	0	0.507258777	0.995	0.969	0	Basal	RPS14
170	0	0.479880223	0.993	0.967	0	Basal	RPL30
171	0	0.475477756	0.995	0.97	0	Basal	RPL7A
172	0	0.528514804	0.996	0.971	0	Basal	RPS19
173	0	0.594679815	0.997	0.973	0	Basal	RPL10
174	0	0.519696869	0.995	0.971	0	Basal	RPL8
175	0	0.503297347	0.998	0.974	0	Basal	RPL28
176	0	0.52560792	0.996	0.973	0	Basal	RPS3A
177	0	0.500925856	0.997	0.976	0	Basal	RPS8
178	0	0.490479434	0.997	0.976	0	Basal	RPS12
179	0	0.519168708	0.995	0.974	0	Basal	RPL19
180	0	0.603890551	0.999	0.98	0	Basal	RPS18
181	0	0.44122613	0.996	0.978	0	Basal	RPL11
182	0	0.417989962	0.997	0.98	0	Basal	RPS27A
183	0	0.956634041	0.999	0.984	0	Basal	RPLP1
184	0	0.569874545	0.998	0.985	0	Basal	RPL13
185	0	0.432065946	0.999	0.991	0	Basal	TPT1
186	0	0.665234995	1	0.993	0	Basal	EEF1A1
187	4.71E-308	0.459115274	0.993	0.973	1.30E-303	Basal	RPS15A
188	5.39E-307	1.585379232	0.534	0.247	1.49E-302	Basal	FRMD6
189	5.66E-306	0.394018931	0.994	0.973	1.57E-301	Basal	RPL15
190	3.08E-305	2.3114406	0.285	0.07	8.54E-301	Basal	LAMB1
191	6.50E-304	0.499319432	0.991	0.953	1.80E-299	Basal	RPL6
192	6.98E-304	0.496117873	0.99	0.961	1.93E-299	Basal	RPL36
193	1.89E-302	0.505583575	0.996	0.971	5.24E-298	Basal	RPL34
194	1.29E-301	2.233292386	0.307	0.085	3.58E-297	Basal	DUSP7
195	9.39E-301	0.547505423	0.972	0.909	2.60E-296	Basal	EEF1B2
196	4.22E-300	1.967798111	0.389	0.134	1.17E-295	Basal	PDGFA
197	1.06E-298	1.307183877	0.776	0.562	2.94E-294	Basal	ALDH3A2
198	2.90E-298	2.032646875	0.398	0.142	8.02E-294	Basal	NUAK1
199	3.32E-297	1.074129689	0.75	0.534	9.19E-293	Basal	GSTO1
200	1.51E-296	0.427965894	0.992	0.955	4.18E-292	Basal	NACA
201	1.34E-295	1.670169529	0.423	0.16	3.72E-291	Basal	PLCD3
202	7.17E-295	1.960618205	0.462	0.195	1.99E-290	Basal	GJB2
203	9.11E-293	0.786028986	0.94	0.768	2.52E-288	Basal	S100A14
204	1.06E-292	1.94841669	0.318	0.091	2.93E-288	Basal	RYR1
205	1.11E-292	0.452126391	0.991	0.948	3.07E-288	Basal	RPL23A
206	2.47E-292	1.31580057	0.572	0.271	6.83E-288	Basal	IL20RB
207	1.97E-290	1.28155701	0.679	0.408	5.45E-286	Basal	SNHG7
208	3.05E-290	2.199099196	0.264	0.062	8.43E-286	Basal	COL4A6
209	1.72E-287	1.028451649	0.892	0.71	4.76E-283	Basal	TXNDC17
210	2.63E-285	1.975402213	0.326	0.097	7.28E-281	Basal	AMOTL1
211	3.06E-283	0.585541961	0.964	0.907	8.48E-279	Basal	RPS20
212	9.11E-282	1.061885758	0.768	0.545	2.52E-277	Basal	CLSTN1
213	7.13E-281	1.271611617	0.626	0.35	1.97E-276	Basal	CRTAP
214	9.90E-281	1.990431947	0.296	0.082	2.74E-276	Basal	FANCE
215	1.16E-275	2.592109773	0.25	0.06	3.20E-271	Basal	BMP2
216	4.78E-273	1.960052889	0.344	0.113	1.32E-268	Basal	IKBIP
217	3.76E-272	1.506131329	0.592	0.337	1.04E-267	Basal	ACTN1
218	5.43E-271	1.064761357	0.723	0.441	1.50E-266	Basal	FOXQ1
219	2.40E-269	0.448903589	0.993	0.963	6.65E-265	Basal	RPS7
220	4.01E-268	0.698146503	0.925	0.816	1.11E-263	Basal	HNRNPA1
221	1.52E-267	1.435995701	0.64	0.373	4.20E-263	Basal	FAT1
222	6.44E-262	1.566315517	0.549	0.276	1.78E-257	Basal	EFEMP1
223	8.43E-262	1.194500984	0.819	0.647	2.34E-257	Basal	ALDH3A1
224	2.67E-259	2.020594164	0.447	0.204	7.39E-255	Basal	PHLDA1
225	4.03E-259	0.398318801	0.99	0.955	1.11E-254	Basal	RPLP2
226	9.82E-259	1.353811363	0.368	0.125	2.72E-254	Basal	LGALS7
227	6.77E-258	3.083681831	0.326	0.11	1.87E-253	Basal	AASS
228	1.45E-257	2.250094704	0.285	0.085	4.01E-253	Basal	AC011462.1
229	9.37E-257	1.884385209	0.54	0.275	2.60E-252	Basal	PMEPA1
230	1.33E-254	1.013495539	0.648	0.351	3.67E-250	Basal	DSC3
231	2.57E-252	2.256148154	0.266	0.073	7.12E-248	Basal	OLFM2
232	5.42E-251	1.649715875	0.457	0.205	1.50E-246	Basal	ACKR3
233	5.48E-251	0.541505092	0.956	0.898	1.52E-246	Basal	RPL31
234	3.95E-250	1.747067487	0.293	0.089	1.09E-245	Basal	COL16A1
235	4.18E-250	0.363635445	0.991	0.958	1.16E-245	Basal	RPL24
236	3.24E-249	2.485882157	0.258	0.071	8.98E-245	Basal	AMIGO2
237	1.15E-248	0.362884223	0.99	0.965	3.18E-244	Basal	RPS13
238	4.15E-247	1.449420924	0.347	0.117	1.15E-242	Basal	PTHLH
239	2.03E-246	1.497819885	0.602	0.341	5.62E-242	Basal	HCFC1R1
240	5.73E-245	1.969533715	0.326	0.109	1.59E-240	Basal	COPZ2
241	5.67E-241	1.17426219	0.629	0.381	1.57E-236	Basal	RRAS
242	3.58E-238	0.897151589	0.744	0.503	9.92E-234	Basal	AHNAK2
243	1.10E-237	2.717103853	0.262	0.077	3.05E-233	Basal	SULT1E1
244	1.25E-237	1.24379988	0.485	0.219	3.45E-233	Basal	FAT2
245	7.46E-237	1.259780711	0.549	0.282	2.07E-232	Basal	PALMD
246	1.95E-236	1.229317209	0.745	0.476	5.40E-232	Basal	FGFBP1
247	4.11E-235	1.460270162	0.509	0.247	1.14E-230	Basal	PPFIBP1
248	3.33E-231	1.599942552	0.445	0.206	9.22E-227	Basal	SLC7A1
249	1.11E-229	1.536313152	0.413	0.174	3.06E-225	Basal	PLXDC2
250	7.90E-229	0.500715817	0.995	0.972	2.19E-224	Basal	RPL39
251	1.93E-228	0.629178172	0.893	0.777	5.35E-224	Basal	VDAC2
252	5.97E-227	0.447211159	0.987	0.947	1.65E-222	Basal	RPS11
253	9.41E-225	1.376925168	0.451	0.207	2.60E-220	Basal	EHD2
254	5.74E-224	1.671496243	0.343	0.128	1.59E-219	Basal	GLI3
255	2.24E-223	1.51921991	0.352	0.132	6.20E-219	Basal	TINCR
256	2.97E-223	1.519798311	0.402	0.17	8.23E-219	Basal	IRS1
257	4.38E-223	1.990886656	0.271	0.083	1.21E-218	Basal	BNC1
258	4.76E-223	0.998009381	0.79	0.549	1.32E-218	Basal	SERPINB5
259	5.13E-220	0.921695843	0.795	0.615	1.42E-215	Basal	CLDN1
260	2.68E-219	0.349619657	0.997	0.971	7.41E-215	Basal	RPS24
261	1.24E-218	1.286685785	0.476	0.233	3.44E-214	Basal	HOMER3
262	1.28E-218	1.126701939	0.595	0.343	3.53E-214	Basal	GPC1
263	7.12E-217	0.40575422	0.989	0.951	1.97E-212	Basal	RPL27A
264	1.91E-216	2.054324679	0.262	0.08	5.30E-212	Basal	SLC16A1
265	2.08E-216	1.066839616	0.915	0.818	5.75E-212	Basal	IFITM3
266	3.32E-216	1.274644777	0.471	0.224	9.18E-212	Basal	SOX15
267	5.52E-216	0.320258024	0.999	0.989	1.53E-211	Basal	RPL41
268	3.84E-215	0.516151127	0.993	0.957	1.06E-210	Basal	RPL13A
269	7.62E-213	1.510987653	0.552	0.315	2.11E-208	Basal	NDRG1
270	1.09E-212	1.513072577	0.379	0.161	3.01E-208	Basal	FMNL2
271	4.79E-212	1.319975781	0.504	0.263	1.33E-207	Basal	AVPI1
272	2.59E-211	1.375985483	0.282	0.09	7.17E-207	Basal	THBS1
273	9.53E-209	0.790359255	0.868	0.759	2.64E-204	Basal	NPC2
274	1.05E-208	1.399787034	0.417	0.183	2.91E-204	Basal	BMP7
275	1.13E-207	1.905337007	0.525	0.321	3.12E-203	Basal	FBXO32
276	2.39E-206	1.514088583	0.364	0.147	6.62E-202	Basal	MMP28
277	3.56E-206	1.443220296	0.43	0.203	9.87E-202	Basal	TBC1D2
278	7.60E-206	1.237558748	0.605	0.371	2.10E-201	Basal	ITGAV
279	1.93E-205	1.186588342	0.62	0.375	5.36E-201	Basal	RHOD
280	3.78E-203	0.897388504	0.766	0.556	1.05E-198	Basal	CAV2
281	1.73E-202	1.698870154	0.358	0.145	4.80E-198	Basal	SULF2
282	2.83E-202	0.885237023	0.739	0.554	7.84E-198	Basal	DGKH
283	2.94E-201	0.980446919	0.878	0.7	8.14E-197	Basal	LDHA
284	4.76E-201	0.513712668	0.965	0.873	1.32E-196	Basal	UQCRH
285	1.72E-200	1.280060181	0.354	0.137	4.77E-196	Basal	NSG1
286	6.52E-200	0.753903792	0.262	0.082	1.80E-195	Basal	CRYAB
287	6.08E-199	0.692107904	0.862	0.708	1.68E-194	Basal	C12orf57
288	1.30E-198	0.416786752	0.975	0.932	3.61E-194	Basal	RPL38
289	8.93E-198	1.641599211	0.335	0.135	2.47E-193	Basal	PLEKHG3
290	1.10E-196	1.04963967	0.726	0.516	3.04E-192	Basal	PALLD
291	2.96E-196	0.511225547	0.997	0.977	8.21E-192	Basal	RPS27
292	9.90E-196	1.673397401	0.332	0.133	2.74E-191	Basal	PDLIM7
293	3.66E-195	2.15638552	0.482	0.26	1.01E-190	Basal	PLIN2
294	6.73E-195	2.418706166	0.362	0.163	1.86E-190	Basal	HBEGF
295	1.07E-192	0.37603096	0.992	0.947	2.97E-188	Basal	RPLP0
296	8.02E-192	0.39819526	0.981	0.935	2.22E-187	Basal	RPL22
297	3.73E-191	1.393488643	0.442	0.216	1.03E-186	Basal	MCC
298	3.08E-190	1.167771308	0.438	0.217	8.52E-186	Basal	USP31
299	1.37E-188	1.136094982	0.582	0.385	3.78E-184	Basal	HIF1A
300	1.47E-187	1.537054489	0.371	0.166	4.07E-183	Basal	PLEK2
301	2.94E-187	1.474405349	0.373	0.162	8.14E-183	Basal	CPE
302	8.41E-187	1.534973614	0.373	0.169	2.33E-182	Basal	SSH1
303	9.16E-187	1.076760128	0.643	0.426	2.54E-182	Basal	TAX1BP3
304	1.52E-186	1.099989317	0.565	0.349	4.21E-182	Basal	TNFRSF12A
305	2.37E-186	1.924076276	0.285	0.104	6.56E-182	Basal	HAS3
306	3.39E-186	1.820376651	0.264	0.09	9.39E-182	Basal	SLC7A5
307	5.64E-185	1.652690114	0.317	0.126	1.56E-180	Basal	SLC7A8
308	1.17E-183	0.855253763	0.671	0.465	3.25E-179	Basal	EPB41L4A-AS1
309	1.25E-183	1.315140136	0.437	0.226	3.47E-179	Basal	RAB32
310	4.22E-183	1.36085391	0.406	0.193	1.17E-178	Basal	MFGE8
311	2.16E-182	1.438389005	0.379	0.173	5.99E-178	Basal	FAM83B
312	1.60E-180	1.023392202	0.62	0.393	4.43E-176	Basal	JAG1
313	3.08E-180	0.772516414	0.76	0.603	8.52E-176	Basal	RDX
314	1.23E-179	0.585549816	0.879	0.731	3.41E-175	Basal	PTMS
315	1.55E-179	1.098797493	0.506	0.274	4.29E-175	Basal	CCNB1IP1
316	4.98E-178	0.893083541	0.676	0.477	1.38E-173	Basal	PLD3
317	1.40E-177	1.110277484	0.524	0.302	3.87E-173	Basal	DSE
318	1.47E-177	0.313291486	0.988	0.95	4.06E-173	Basal	FAU
319	6.31E-177	1.477373715	0.353	0.153	1.75E-172	Basal	RAET1G
320	1.01E-176	1.266492055	0.815	0.641	2.80E-172	Basal	MT2A
321	3.63E-175	0.536444039	0.901	0.8	1.00E-170	Basal	CD81
322	6.90E-175	0.765517858	0.889	0.799	1.91E-170	Basal	CEBPD
323	1.58E-173	0.329001956	0.994	0.962	4.38E-169	Basal	RPL18
324	1.31E-170	1.612409218	0.326	0.139	3.61E-166	Basal	PTPRE
325	1.76E-169	0.806655284	0.75	0.628	4.86E-165	Basal	RPL22L1
326	1.60E-168	1.453230845	0.303	0.121	4.42E-164	Basal	NAB2
327	2.42E-168	1.143601401	0.495	0.282	6.71E-164	Basal	AHCY
328	2.51E-167	1.680337897	0.275	0.102	6.95E-163	Basal	NPNT
329	1.52E-166	1.27520639	0.444	0.234	4.21E-162	Basal	WDR36
330	3.31E-165	0.97333238	0.616	0.4	9.16E-161	Basal	MAP4
331	8.55E-165	0.725082554	0.736	0.551	2.37E-160	Basal	UQCRC1
332	1.99E-164	1.601559373	0.392	0.192	5.50E-160	Basal	PLAU
333	7.94E-164	0.792527636	0.762	0.598	2.20E-159	Basal	ITGA2
334	1.77E-163	1.196650805	0.439	0.233	4.91E-159	Basal	FAM83F
335	1.43E-159	0.59791777	0.856	0.73	3.96E-155	Basal	IFI16
336	1.49E-159	0.846577588	0.498	0.258	4.14E-155	Basal	PKP1
337	3.01E-159	1.453214582	0.347	0.158	8.33E-155	Basal	CA12
338	4.78E-159	1.207357958	0.374	0.175	1.32E-154	Basal	GOLIM4
339	6.26E-158	0.498935007	0.869	0.783	1.73E-153	Basal	EIF4B
340	2.43E-157	0.999744157	0.497	0.285	6.72E-153	Basal	NOB1
341	8.84E-156	1.02868993	0.51	0.306	2.45E-151	Basal	RASSF6
342	4.14E-155	0.427094867	0.944	0.872	1.15E-150	Basal	EEF1D
343	4.85E-154	0.830078916	0.575	0.343	1.34E-149	Basal	ARL4D
344	5.64E-154	1.030862361	0.475	0.263	1.56E-149	Basal	SLC2A4RG
345	3.91E-153	0.754730643	0.665	0.469	1.08E-148	Basal	PHLDA3
346	7.14E-153	1.285790557	0.372	0.18	1.98E-148	Basal	PXDC1
347	1.58E-152	1.479494763	0.276	0.109	4.39E-148	Basal	MEAK7
348	1.33E-151	2.511774234	0.358	0.178	3.67E-147	Basal	UPP1
349	2.88E-151	1.055853974	0.418	0.216	7.96E-147	Basal	HSPG2
350	3.34E-151	1.30385269	0.331	0.149	9.26E-147	Basal	SERPINH1
351	6.45E-151	1.414162547	0.573	0.378	1.79E-146	Basal	PIK3R1
352	1.12E-150	1.487778524	0.286	0.117	3.09E-146	Basal	NETO2
353	1.41E-150	1.33392384	0.329	0.146	3.90E-146	Basal	THOC6
354	1.62E-148	1.443714504	0.365	0.178	4.48E-144	Basal	FAM110C
355	1.62E-148	0.480931258	0.882	0.793	4.49E-144	Basal	TOMM20
356	1.71E-148	0.867867981	0.605	0.412	4.73E-144	Basal	SLC1A5
357	2.69E-148	0.544179803	0.834	0.738	7.46E-144	Basal	ANP32B
358	7.21E-148	0.482603705	0.931	0.853	2.00E-143	Basal	PFN1
359	2.10E-147	1.301014499	0.418	0.222	5.82E-143	Basal	FKBP9
360	5.23E-147	0.864341626	0.6	0.403	1.45E-142	Basal	PLEKHA1
361	1.36E-146	1.517874196	0.566	0.402	3.77E-142	Basal	HMGB3
362	7.53E-146	0.589719522	0.854	0.731	2.09E-141	Basal	WASF2
363	1.89E-145	0.895166726	0.712	0.514	5.23E-141	Basal	PTPRZ1
364	1.11E-144	1.32938352	0.457	0.293	3.06E-140	Basal	C6orf48
365	1.22E-143	1.06567796	0.512	0.304	3.37E-139	Basal	TUBA4A
366	2.25E-143	0.932200197	0.564	0.355	6.22E-139	Basal	FBXO2
367	8.04E-143	0.598242995	0.796	0.707	2.23E-138	Basal	NOP53
368	2.32E-142	0.969017017	0.734	0.584	6.42E-138	Basal	DDIT4
369	4.00E-141	0.616719509	0.735	0.57	1.11E-136	Basal	RSL1D1
370	4.62E-141	2.114080986	0.411	0.235	1.28E-136	Basal	LAMC2
371	1.45E-140	1.596481726	0.287	0.124	4.01E-136	Basal	AK4
372	8.43E-139	1.113728331	0.413	0.22	2.33E-134	Basal	COL4A5
373	1.01E-138	0.957193786	0.509	0.311	2.79E-134	Basal	ZYX
374	1.63E-138	1.500480278	0.279	0.118	4.50E-134	Basal	MIRLET7BHG
375	2.15E-138	1.261956437	0.297	0.13	5.94E-134	Basal	HMGN4
376	2.72E-137	1.4750854	0.322	0.152	7.52E-133	Basal	CYP2S1
377	3.49E-136	0.418173731	0.946	0.875	9.67E-132	Basal	SLC25A3
378	4.01E-136	1.663363357	0.273	0.116	1.11E-131	Basal	ARL4C
379	1.45E-135	1.214540585	0.399	0.214	4.01E-131	Basal	LAMC1
380	1.58E-135	0.928618961	0.566	0.358	4.38E-131	Basal	PRXL2A
381	5.96E-135	1.143146884	0.332	0.155	1.65E-130	Basal	SH3BP1
382	1.24E-134	1.060216392	0.463	0.262	3.43E-130	Basal	NOTCH1
383	1.80E-134	0.818890461	0.471	0.27	4.99E-130	Basal	LRRC75A
384	2.51E-134	1.010027776	0.712	0.55	6.95E-130	Basal	CBR1
385	6.31E-134	0.582967392	0.917	0.77	1.75E-129	Basal	FABP5
386	4.54E-133	1.087821034	0.455	0.258	1.26E-128	Basal	BICD2
387	2.49E-132	1.032865038	0.35	0.169	6.88E-128	Basal	C19orf48
388	2.52E-132	0.86987087	0.502	0.293	6.97E-128	Basal	SERPINB13
389	6.97E-132	0.844625653	0.3	0.13	1.93E-127	Basal	EMP1
390	9.89E-132	1.225224397	0.39	0.208	2.74E-127	Basal	NCS1
391	1.57E-131	0.774242848	0.624	0.437	4.35E-127	Basal	KDSR
392	1.85E-131	0.365247677	0.987	0.953	5.11E-127	Basal	RPS29
393	9.28E-131	1.258380017	0.316	0.148	2.57E-126	Basal	DRAM1
394	2.26E-129	1.347244659	0.264	0.112	6.25E-125	Basal	ENTPD7
395	1.04E-127	1.121718085	0.447	0.255	2.87E-123	Basal	RBP1
396	1.41E-127	0.622503526	0.981	0.954	3.92E-123	Basal	FTL
397	2.96E-127	0.972528839	0.483	0.293	8.21E-123	Basal	ISYNA1
398	3.00E-127	1.11725891	0.391	0.211	8.30E-123	Basal	OSMR
399	4.45E-127	0.821748227	0.668	0.479	1.23E-122	Basal	CDK6
400	2.28E-126	1.2193894	0.344	0.171	6.31E-122	Basal	EPHB2
401	3.56E-126	0.583748911	0.765	0.619	9.85E-122	Basal	ADH5
402	1.32E-125	0.576130391	0.872	0.798	3.66E-121	Basal	PNRC1
403	1.62E-125	0.455792599	0.87	0.764	4.50E-121	Basal	SNRPD2
404	3.56E-125	1.267799554	0.331	0.162	9.86E-121	Basal	CCDC88A
405	2.59E-124	0.655509781	0.714	0.549	7.17E-120	Basal	TYMP
406	5.90E-124	1.241586711	0.447	0.269	1.63E-119	Basal	STON2
407	8.46E-124	0.881535921	0.536	0.331	2.34E-119	Basal	SOWAHC
408	1.06E-123	0.924231201	0.57	0.378	2.93E-119	Basal	GM2A
409	1.12E-122	0.386519027	0.999	0.992	3.10E-118	Basal	MT-CO1
410	2.93E-122	1.021644631	0.406	0.224	8.11E-118	Basal	ZNF581
411	4.52E-122	1.368912974	0.335	0.169	1.25E-117	Basal	PTK2B
412	3.71E-121	1.282540634	0.267	0.118	1.03E-116	Basal	ARSJ
413	6.29E-121	0.369867692	0.909	0.828	1.74E-116	Basal	SLC25A5
414	6.66E-121	0.912975064	0.501	0.313	1.84E-116	Basal	CAMSAP2
415	2.30E-120	0.730248571	0.63	0.455	6.38E-116	Basal	FBL
416	5.11E-120	0.419575123	0.843	0.73	1.41E-115	Basal	EIF3H
417	9.88E-120	1.276495088	0.305	0.146	2.74E-115	Basal	MYO5A
418	1.08E-119	0.348291311	0.946	0.891	2.98E-115	Basal	GPX4
419	1.59E-119	1.06588538	0.411	0.235	4.40E-115	Basal	SVIL
420	1.92E-119	0.749768173	0.687	0.51	5.31E-115	Basal	RAB4A
421	9.52E-119	0.356873937	0.998	0.988	2.64E-114	Basal	MT-CO3
422	9.82E-119	0.785014102	0.813	0.68	2.72E-114	Basal	IER3
423	1.14E-118	1.015107237	0.408	0.226	3.16E-114	Basal	PAICS
424	1.56E-118	0.425911493	0.88	0.787	4.33E-114	Basal	EIF3F
425	1.68E-118	1.085643353	0.443	0.265	4.66E-114	Basal	GAMT
426	2.82E-118	0.698475142	0.646	0.496	7.81E-114	Basal	MAST4
427	5.02E-118	0.85727749	0.489	0.296	1.39E-113	Basal	ZNF385A
428	6.65E-118	1.192967439	0.331	0.167	1.84E-113	Basal	TMEM237
429	1.41E-117	1.175376423	0.45	0.283	3.90E-113	Basal	ABCC1
430	1.69E-117	0.490882021	0.882	0.81	4.67E-113	Basal	RPS10
431	1.88E-117	0.778237774	0.668	0.545	5.20E-113	Basal	MYH9
432	2.46E-117	1.217864472	0.35	0.186	6.81E-113	Basal	MICALL1
433	2.63E-117	0.926030464	0.644	0.484	7.28E-113	Basal	MRPS6
434	5.15E-117	0.327935026	0.957	0.911	1.43E-112	Basal	PABPC1
435	7.48E-117	0.652386114	0.707	0.541	2.07E-112	Basal	CNN2
436	8.32E-117	0.854709944	0.573	0.418	2.30E-112	Basal	NFE2L1
437	1.15E-116	0.498964775	0.797	0.701	3.19E-112	Basal	EIF3L
438	4.37E-116	0.804580566	0.601	0.416	1.21E-111	Basal	CTDSPL
439	7.83E-116	0.729159721	0.317	0.154	2.17E-111	Basal	PTTG1
440	9.16E-116	0.791097602	0.666	0.502	2.54E-111	Basal	IRF6
441	1.15E-115	0.512603177	0.809	0.671	3.17E-111	Basal	CHCHD10
442	1.22E-115	1.169151859	0.372	0.204	3.36E-111	Basal	CBLB
443	1.48E-114	0.589219346	0.783	0.688	4.10E-110	Basal	PSAP
444	5.92E-113	1.243901042	0.314	0.155	1.64E-108	Basal	LPCAT2
445	7.82E-113	0.361813278	0.958	0.91	2.17E-108	Basal	YBX1
446	1.50E-112	1.074669949	0.285	0.133	4.16E-108	Basal	GRAMD1A
447	7.49E-112	1.046086258	0.258	0.113	2.07E-107	Basal	KLC3
448	9.52E-112	0.412523785	0.926	0.839	2.64E-107	Basal	EIF3K
449	1.04E-109	1.057960069	0.32	0.159	2.87E-105	Basal	MDFI
450	1.53E-109	0.736482148	0.71	0.555	4.24E-105	Basal	NFIB
451	1.54E-109	0.79412319	0.563	0.361	4.28E-105	Basal	SCD
452	3.35E-109	1.28225489	0.278	0.13	9.27E-105	Basal	ECI2
453	3.74E-109	1.278177754	0.268	0.124	1.03E-104	Basal	METTL8
454	1.37E-108	1.149822624	0.374	0.208	3.81E-104	Basal	IL1RAP
455	2.00E-108	0.523271646	0.747	0.629	5.54E-104	Basal	EIF3M
456	2.29E-108	1.371273827	0.442	0.283	6.35E-104	Basal	SLC5A3
457	5.15E-108	0.796680236	0.473	0.292	1.43E-103	Basal	CLIP4
458	1.71E-107	1.082878122	0.399	0.229	4.74E-103	Basal	IGSF3
459	7.76E-106	0.82002663	0.539	0.371	2.15E-101	Basal	TM7SF3
460	1.46E-105	0.877998629	0.496	0.319	4.04E-101	Basal	ADK
461	1.63E-105	1.386185509	0.556	0.415	4.52E-101	Basal	CDC42EP3
462	2.18E-105	0.813684256	0.606	0.475	6.05E-101	Basal	PLEC
463	3.38E-105	0.386316846	0.871	0.755	9.35E-101	Basal	RPL36A
464	1.08E-104	0.381815432	0.966	0.88	2.98E-100	Basal	ID1
465	2.58E-104	1.24524543	0.606	0.445	7.15E-100	Basal	TPM1
466	5.65E-104	0.931011895	0.618	0.48	1.57E-99	Basal	SLC3A2
467	5.15E-103	0.857815216	0.385	0.218	1.43E-98	Basal	IFITM1
468	1.12E-101	0.65527504	0.635	0.493	3.09E-97	Basal	IMPDH2
469	2.35E-101	0.509736147	0.735	0.64	6.51E-97	Basal	EIF3D
470	8.19E-101	1.092992375	0.302	0.155	2.27E-96	Basal	AC026470.1
471	1.18E-100	0.524721186	0.733	0.672	3.27E-96	Basal	RPS4Y1
472	3.50E-100	0.540269932	0.71	0.574	9.68E-96	Basal	IGBP1
473	6.38E-99	0.81927182	0.62	0.481	1.77E-94	Basal	LRRC8A
474	7.13E-99	0.420866364	0.862	0.755	1.97E-94	Basal	PEBP1
475	2.42E-98	1.084854308	0.378	0.221	6.70E-94	Basal	BCL11A
476	9.23E-98	0.742513908	0.49	0.318	2.56E-93	Basal	GALNT5
477	2.78E-97	0.661694766	0.558	0.383	7.69E-93	Basal	AP2B1
478	3.62E-97	0.406365461	0.902	0.823	1.00E-92	Basal	NUCKS1
479	1.00E-96	0.677035884	0.744	0.594	2.78E-92	Basal	ARPC1B
480	1.50E-96	0.565359809	0.754	0.62	4.16E-92	Basal	PGAM1
481	1.83E-96	0.447291569	0.8	0.653	5.06E-92	Basal	SPATS2L
482	4.45E-96	1.018949479	0.388	0.236	1.23E-91	Basal	SPIRE1
483	1.84E-95	0.747115038	0.585	0.428	5.10E-91	Basal	TPBG
484	3.55E-95	0.619967598	0.647	0.501	9.83E-91	Basal	CAPG
485	3.66E-95	0.754644655	0.615	0.461	1.01E-90	Basal	SLC39A6
486	1.52E-94	1.377633438	0.297	0.161	4.20E-90	Basal	ST3GAL5
487	2.27E-94	0.59701609	0.599	0.468	6.28E-90	Basal	TAF1D
488	2.35E-94	1.150349302	0.267	0.13	6.50E-90	Basal	PARD6G
489	3.47E-94	0.868395371	0.396	0.24	9.62E-90	Basal	BEX2
490	4.52E-94	1.740014491	0.337	0.198	1.25E-89	Basal	ITGB6
491	1.28E-93	0.899380738	0.366	0.206	3.53E-89	Basal	TMEM43
492	2.11E-93	0.350529647	0.894	0.804	5.84E-89	Basal	HSP90B1
493	2.41E-93	0.744711171	0.583	0.422	6.66E-89	Basal	BLCAP
494	4.95E-93	0.984193617	0.374	0.222	1.37E-88	Basal	FBLIM1
495	5.52E-92	0.754589108	0.563	0.388	1.53E-87	Basal	ATP2B4
496	6.27E-92	0.722071516	0.503	0.328	1.74E-87	Basal	NECTIN1
497	9.63E-92	0.925099923	0.265	0.13	2.67E-87	Basal	NSMAF
498	1.22E-91	0.706980645	0.5	0.338	3.38E-87	Basal	CSNK2A2
499	5.01E-91	0.788782025	0.576	0.425	1.39E-86	Basal	TCF4
500	7.90E-91	0.960555595	0.43	0.266	2.19E-86	Basal	BNIP3
501	1.13E-90	1.07099639	0.356	0.206	3.14E-86	Basal	TUSC1
502	1.26E-90	0.708151342	0.546	0.372	3.48E-86	Basal	RBFOX2
503	1.93E-90	0.465607579	0.764	0.665	5.36E-86	Basal	EIF1AX
504	3.21E-90	0.93045218	0.402	0.248	8.88E-86	Basal	FOXO1
505	4.41E-89	0.98590007	0.328	0.182	1.22E-84	Basal	FGD6
506	5.43E-89	0.73703061	0.447	0.283	1.50E-84	Basal	GNPDA1
507	6.88E-89	0.878226421	0.394	0.246	1.90E-84	Basal	LINC00958
508	7.74E-89	0.345023901	0.84	0.766	2.14E-84	Basal	PNISR
509	9.74E-89	0.40075491	0.879	0.842	2.70E-84	Basal	HLA-A
510	3.15E-88	0.88127972	0.511	0.365	8.72E-84	Basal	WNT7B
511	1.02E-87	0.814467659	0.424	0.263	2.83E-83	Basal	LETMD1
512	2.02E-87	0.936035748	0.301	0.16	5.59E-83	Basal	POMGNT1
513	2.02E-87	1.123657897	0.325	0.182	5.59E-83	Basal	MFHAS1
514	7.06E-87	0.995808868	0.281	0.145	1.95E-82	Basal	AC093673.1
515	1.81E-86	1.173084482	0.263	0.136	5.00E-82	Basal	ARG2
516	2.22E-86	0.853479243	0.474	0.324	6.15E-82	Basal	RGS12
517	2.73E-86	0.754480225	0.326	0.176	7.57E-82	Basal	AC124319.1
518	4.28E-86	1.032763611	0.355	0.207	1.19E-81	Basal	DDB2
519	5.70E-86	1.005908978	0.311	0.17	1.58E-81	Basal	TTL
520	6.35E-86	0.860741865	0.276	0.141	1.76E-81	Basal	THG1L
521	1.02E-85	0.641704414	0.576	0.408	2.84E-81	Basal	HRAS
522	1.67E-85	0.734670035	0.358	0.208	4.61E-81	Basal	AC020916.1
523	8.61E-85	0.648325936	0.708	0.569	2.38E-80	Basal	PRRG4
524	1.63E-84	0.572106034	0.718	0.579	4.52E-80	Basal	CLNS1A
525	2.06E-84	0.716131104	0.627	0.496	5.70E-80	Basal	TGIF1
526	3.90E-84	0.802176215	0.306	0.165	1.08E-79	Basal	ASAP1
527	4.79E-84	0.907076981	0.408	0.258	1.33E-79	Basal	KIAA0930
528	5.28E-84	1.172280175	0.262	0.135	1.46E-79	Basal	KLF7
529	1.80E-83	0.675751947	0.493	0.332	4.98E-79	Basal	CDK4
530	1.98E-83	0.796737922	0.494	0.352	5.47E-79	Basal	KLF13
531	3.83E-83	0.512916411	0.695	0.581	1.06E-78	Basal	TUBB
532	7.07E-83	0.261245578	0.99	0.941	1.96E-78	Basal	HSPB1
533	1.04E-82	0.762589922	0.43	0.276	2.89E-78	Basal	HEBP1
534	1.52E-82	0.549904213	0.844	0.764	4.20E-78	Basal	HSPA5
535	2.20E-82	0.568918422	0.747	0.632	6.10E-78	Basal	H1FX
536	3.26E-82	0.782116988	0.486	0.342	9.02E-78	Basal	MED21
537	3.88E-82	0.612887087	0.564	0.399	1.07E-77	Basal	NT5C
538	3.89E-82	0.538140358	0.665	0.527	1.08E-77	Basal	DSG2
539	6.13E-82	0.76152248	0.265	0.135	1.70E-77	Basal	RETREG1
540	6.35E-82	0.791669456	0.332	0.187	1.76E-77	Basal	GAA
541	1.06E-81	0.414658273	0.805	0.696	2.94E-77	Basal	LMNA
542	3.52E-81	0.481075172	0.68	0.578	9.75E-77	Basal	EIF2S3
543	7.58E-81	0.515521406	0.691	0.55	2.10E-76	Basal	GCLC
544	9.83E-81	1.347186785	0.385	0.242	2.72E-76	Basal	MAF
545	1.01E-80	0.719125833	0.539	0.387	2.80E-76	Basal	LUZP1
546	1.05E-80	0.262634979	0.969	0.923	2.90E-76	Basal	COX4I1
547	1.18E-80	0.830232093	0.405	0.26	3.28E-76	Basal	SLC4A7
548	1.43E-80	0.6919535	0.474	0.319	3.96E-76	Basal	CLDND1
549	2.39E-80	0.796600072	0.473	0.318	6.61E-76	Basal	NCOR2
550	2.61E-80	0.738272865	0.498	0.345	7.24E-76	Basal	RAB34
551	6.43E-80	1.060684525	0.394	0.248	1.78E-75	Basal	ZNF395
552	1.05E-79	0.574424551	0.577	0.443	2.90E-75	Basal	GABPB1-AS1
553	1.46E-79	1.055003252	0.513	0.383	4.04E-75	Basal	SLC6A6
554	1.83E-79	0.901148289	0.37	0.228	5.06E-75	Basal	ITPR3
555	3.06E-79	0.816424554	0.369	0.222	8.47E-75	Basal	CORO1C
556	5.27E-79	0.556714538	0.645	0.528	1.46E-74	Basal	SLC38A1
557	5.33E-78	0.58356189	0.567	0.416	1.48E-73	Basal	NR3C1
558	3.51E-77	0.969013394	0.28	0.151	9.71E-73	Basal	TGFBR1
559	6.50E-77	0.485366152	0.333	0.18	1.80E-72	Basal	AC010618.1
560	6.57E-77	0.584302816	0.7	0.585	1.82E-72	Basal	TUBA1C
561	8.06E-77	0.608475404	0.535	0.381	2.23E-72	Basal	QKI
562	1.93E-76	0.814906202	0.382	0.238	5.35E-72	Basal	ORAI3
563	1.94E-76	0.677089254	0.533	0.382	5.36E-72	Basal	IGFBP4
564	5.67E-76	0.468852519	0.71	0.592	1.57E-71	Basal	ADIRF
565	1.77E-75	0.870898357	0.405	0.263	4.91E-71	Basal	UNC5B
566	4.55E-75	0.656160159	0.618	0.463	1.26E-70	Basal	IFI27L2
567	2.46E-74	0.698631991	0.461	0.319	6.81E-70	Basal	MYO1C
568	3.19E-74	1.299886688	0.273	0.151	8.82E-70	Basal	TMEM91
569	4.38E-74	0.840495243	0.337	0.2	1.21E-69	Basal	PGAP1
570	4.55E-74	0.646019691	0.562	0.426	1.26E-69	Basal	CNIH1
571	1.05E-73	0.512411737	0.764	0.638	2.92E-69	Basal	GRN
572	1.44E-73	1.272714949	0.251	0.135	3.99E-69	Basal	CEP68
573	1.68E-73	0.2818492	0.499	0.342	4.64E-69	Basal	STMN1
574	6.33E-73	0.466899821	0.666	0.549	1.75E-68	Basal	PRMT1
575	1.85E-72	0.739148283	0.478	0.329	5.13E-68	Basal	IMPA2
576	4.44E-72	0.845737344	0.322	0.189	1.23E-67	Basal	ADM
577	7.68E-72	2.326152373	0.346	0.278	2.13E-67	Basal	MIR205HG
578	8.48E-72	0.523501119	0.613	0.468	2.35E-67	Basal	FTX
579	5.46E-71	0.646519115	0.535	0.383	1.51E-66	Basal	BLOC1S2
580	5.58E-71	0.800206378	0.395	0.252	1.54E-66	Basal	HACD2
581	6.32E-71	0.50205457	0.687	0.533	1.75E-66	Basal	ETHE1
582	2.95E-70	1.004383435	0.278	0.156	8.18E-66	Basal	MSANTD3
583	3.75E-70	0.387678583	0.802	0.696	1.04E-65	Basal	DEK
584	4.01E-70	1.087349945	0.31	0.186	1.11E-65	Basal	CTNNAL1
585	4.62E-70	0.769431727	0.355	0.215	1.28E-65	Basal	SNHG19
586	7.58E-70	0.275434941	0.958	0.9	2.10E-65	Basal	JUNB
587	8.54E-70	0.345680429	0.873	0.762	2.36E-65	Basal	MZT2B
588	1.75E-69	0.887336852	0.342	0.209	4.84E-65	Basal	ZNF22
589	1.98E-69	0.600583536	0.481	0.331	5.48E-65	Basal	PPP1R13L
590	2.71E-69	0.360400788	0.455	0.289	7.49E-65	Basal	IL1RN
591	2.95E-69	0.41996242	0.754	0.649	8.18E-65	Basal	BSG
592	6.02E-69	0.988905919	0.513	0.397	1.67E-64	Basal	VEGFA
593	2.54E-68	0.296370989	0.833	0.781	7.03E-64	Basal	RAN
594	3.10E-68	0.920175031	0.286	0.162	8.59E-64	Basal	PTDSS1
595	3.35E-68	0.272644346	0.829	0.758	9.27E-64	Basal	N4BP2L2
596	4.52E-68	0.784576601	0.441	0.301	1.25E-63	Basal	APOBEC3C
597	7.79E-68	1.020413942	0.45	0.314	2.16E-63	Basal	CCN2
598	8.47E-68	0.893807011	0.282	0.159	2.35E-63	Basal	PDZD2
599	8.79E-68	0.805239235	0.387	0.254	2.43E-63	Basal	SNAPC1
600	1.15E-67	0.513248403	0.685	0.552	3.18E-63	Basal	GNAI2
601	1.26E-67	0.64208239	0.505	0.364	3.48E-63	Basal	ZNF655
602	1.43E-67	0.443505977	0.708	0.588	3.97E-63	Basal	APEX1
603	1.83E-67	0.790719487	0.303	0.173	5.05E-63	Basal	PLXNA2
604	2.89E-67	0.695642029	0.604	0.495	8.02E-63	Basal	OSBPL8
605	3.71E-67	0.842368316	0.253	0.138	1.03E-62	Basal	CRYZ
606	6.43E-67	0.612297514	0.674	0.59	1.78E-62	Basal	NR2F2
607	8.54E-67	0.458851249	0.689	0.568	2.36E-62	Basal	MPZL2
608	1.42E-66	0.361544656	0.928	0.841	3.94E-62	Basal	ATP5MC3
609	2.41E-66	0.705722186	0.379	0.239	6.68E-62	Basal	RTL8C
610	2.64E-66	0.73373488	0.267	0.147	7.31E-62	Basal	DBN1
611	3.09E-66	0.785397987	0.427	0.29	8.57E-62	Basal	FBXW7
612	4.63E-66	0.781810715	0.47	0.319	1.28E-61	Basal	CCN1
613	1.14E-65	0.577319448	0.616	0.516	3.15E-61	Basal	SARS
614	1.23E-65	0.832502615	0.251	0.138	3.39E-61	Basal	FLYWCH1
615	1.27E-65	0.594071483	0.552	0.429	3.52E-61	Basal	MEF2A
616	1.31E-65	0.785283638	0.345	0.218	3.63E-61	Basal	PPP1R12B
617	1.91E-65	0.482430764	0.631	0.5	5.29E-61	Basal	EIF2A
618	1.95E-65	0.425700505	0.713	0.595	5.41E-61	Basal	METAP2
619	2.82E-65	0.720386823	0.412	0.271	7.82E-61	Basal	EHBP1
620	3.02E-65	0.874114915	0.298	0.173	8.37E-61	Basal	EXOC6B
621	3.14E-65	0.718376206	0.379	0.243	8.70E-61	Basal	ACSL4
622	3.76E-65	0.754505345	0.442	0.301	1.04E-60	Basal	LRP1
623	3.80E-65	0.660640437	0.341	0.204	1.05E-60	Basal	GJB5
624	3.87E-65	0.897448581	0.301	0.178	1.07E-60	Basal	NPM3
625	1.64E-64	1.185195441	0.281	0.166	4.54E-60	Basal	CCDC51
626	2.05E-64	0.284177794	0.895	0.823	5.69E-60	Basal	APLP2
627	2.25E-64	0.405417746	0.72	0.596	6.23E-60	Basal	PHB2
628	2.94E-64	0.467458105	0.776	0.674	8.13E-60	Basal	LIMA1
629	3.86E-64	0.514802066	0.698	0.56	1.07E-59	Basal	BEX3
630	4.73E-64	0.770243097	0.505	0.388	1.31E-59	Basal	PTPN12
631	5.00E-64	0.432805994	0.696	0.562	1.38E-59	Basal	NDUFS4
632	6.58E-64	0.522344319	0.65	0.509	1.82E-59	Basal	ESD
633	6.70E-64	0.795882069	0.444	0.308	1.85E-59	Basal	XPC
634	1.96E-63	0.768012994	0.36	0.229	5.44E-59	Basal	SHMT2
635	3.02E-63	0.347572047	0.899	0.818	8.35E-59	Basal	TPI1
636	3.17E-63	0.893255526	0.266	0.15	8.76E-59	Basal	PROSER2
637	9.10E-63	0.726726243	0.418	0.279	2.52E-58	Basal	RNF168
638	9.26E-63	0.568821986	0.591	0.451	2.56E-58	Basal	APPL1
639	1.15E-62	0.432609032	0.6	0.447	3.18E-58	Basal	PLS3
640	1.26E-62	0.252114958	0.372	0.229	3.50E-58	Basal	SLC6A8
641	1.59E-62	0.649664952	0.481	0.353	4.40E-58	Basal	GRINA
642	2.28E-62	0.747743338	0.428	0.293	6.32E-58	Basal	SNTB2
643	2.40E-62	0.697524515	0.342	0.215	6.64E-58	Basal	GLS
644	2.86E-62	0.412857325	0.757	0.646	7.92E-58	Basal	C1QBP
645	5.27E-62	0.587858097	0.55	0.408	1.46E-57	Basal	TLN1
646	2.54E-61	0.716563336	0.515	0.397	7.03E-57	Basal	PCDH7
647	3.25E-61	0.746778998	0.279	0.161	9.00E-57	Basal	MORC4
648	3.96E-61	0.600874332	0.595	0.466	1.10E-56	Basal	MT1E
649	4.56E-61	0.697175801	0.327	0.204	1.26E-56	Basal	AKR1B10
650	5.20E-61	0.730934217	0.393	0.264	1.44E-56	Basal	10-Sep
651	5.38E-61	0.549113709	0.833	0.817	1.49E-56	Basal	SQSTM1
652	5.72E-61	0.64126241	0.524	0.389	1.58E-56	Basal	MXRA7
653	7.61E-61	0.49895439	0.646	0.504	2.11E-56	Basal	NDFIP2
654	9.59E-61	0.344684852	0.768	0.671	2.66E-56	Basal	COX7A2L
655	9.94E-61	0.699780168	0.449	0.321	2.75E-56	Basal	ALDH7A1
656	1.16E-60	0.618906466	0.456	0.317	3.22E-56	Basal	SPATS2
657	1.75E-60	0.468694637	0.666	0.566	4.84E-56	Basal	HMGA1
658	2.11E-60	0.984448755	0.295	0.178	5.83E-56	Basal	EPHB6
659	2.52E-60	0.732510885	0.572	0.472	6.97E-56	Basal	TNFRSF21
660	2.70E-60	0.776441876	0.415	0.283	7.46E-56	Basal	LMO2
661	5.51E-60	0.40154799	0.848	0.76	1.53E-55	Basal	ATP5PO
662	1.39E-59	0.812602871	0.288	0.17	3.84E-55	Basal	ATP13A4
663	2.47E-59	0.772782184	0.334	0.208	6.83E-55	Basal	GJB3
664	3.92E-59	0.658752673	0.402	0.269	1.09E-54	Basal	TIMM9
665	8.61E-59	0.605448653	0.475	0.333	2.38E-54	Basal	PLA2R1
666	1.11E-58	0.740998583	0.263	0.15	3.08E-54	Basal	SEH1L
667	1.19E-58	0.782558692	0.305	0.186	3.30E-54	Basal	ZNF430
668	1.51E-58	0.560892056	0.602	0.496	4.19E-54	Basal	SLC2A1
669	1.79E-58	0.544214501	0.593	0.467	4.96E-54	Basal	DUSP23
670	2.33E-58	0.388645817	0.697	0.588	6.44E-54	Basal	UBE2I
671	3.89E-58	0.51855616	0.542	0.397	1.08E-53	Basal	MED10
672	5.78E-58	0.625690652	0.375	0.245	1.60E-53	Basal	MPHOSPH6
673	1.04E-57	0.724307452	0.253	0.143	2.89E-53	Basal	MYO19
674	1.25E-57	0.912924048	0.281	0.169	3.45E-53	Basal	ROBO1
675	3.35E-57	0.812682609	0.266	0.156	9.29E-53	Basal	SMIM13
676	3.84E-57	0.591172123	0.555	0.418	1.06E-52	Basal	BCL7C
677	4.70E-57	0.449878513	0.846	0.732	1.30E-52	Basal	MIF
678	5.00E-57	0.890637566	0.271	0.161	1.39E-52	Basal	VLDLR
679	1.02E-56	0.57489613	0.62	0.491	2.84E-52	Basal	GPI
680	1.99E-56	0.628950507	0.26	0.148	5.50E-52	Basal	PLCH2
681	2.05E-56	0.48617881	0.593	0.457	5.69E-52	Basal	TRIP6
682	2.53E-56	0.359595453	0.745	0.623	7.01E-52	Basal	HP1BP3
683	2.75E-56	0.414028449	0.684	0.576	7.60E-52	Basal	PAWR
684	4.41E-56	0.438696024	0.769	0.665	1.22E-51	Basal	YWHAQ
685	6.21E-56	0.464577519	0.669	0.56	1.72E-51	Basal	LAMP2
686	1.79E-55	0.733406499	0.31	0.193	4.95E-51	Basal	MAP3K20
687	1.82E-55	0.538581999	0.563	0.446	5.04E-51	Basal	SH3PXD2A
688	3.22E-55	0.306044657	0.805	0.679	8.90E-51	Basal	RPS17
689	6.00E-55	0.291505823	0.797	0.708	1.66E-50	Basal	SYNE2
690	6.61E-55	0.484357258	0.572	0.463	1.83E-50	Basal	YAP1
691	6.71E-55	0.834067219	0.387	0.264	1.86E-50	Basal	CRIM1
692	9.76E-55	0.549324322	0.512	0.39	2.70E-50	Basal	TFAP2A
693	1.24E-54	0.392971584	0.736	0.666	3.43E-50	Basal	ATF4
694	2.48E-54	0.410818961	0.426	0.292	6.87E-50	Basal	GABRE
695	2.90E-54	0.683113436	0.418	0.298	8.04E-50	Basal	AKIRIN2
696	5.68E-54	0.822126587	0.338	0.22	1.57E-49	Basal	DAB2IP
697	6.28E-54	0.722547998	0.316	0.198	1.74E-49	Basal	MBIP
698	1.20E-53	0.588819899	0.528	0.414	3.33E-49	Basal	CKAP4
699	1.55E-53	0.264272212	0.782	0.703	4.28E-49	Basal	ANKRD11
700	1.56E-53	0.672208549	0.318	0.199	4.33E-49	Basal	CYBRD1
701	3.32E-53	0.413103729	0.689	0.613	9.21E-49	Basal	ALDH2
702	4.00E-53	0.530304931	0.472	0.338	1.11E-48	Basal	LAMA5
703	6.93E-53	0.717406593	0.307	0.192	1.92E-48	Basal	CCM2
704	1.12E-52	0.596968977	0.516	0.38	3.11E-48	Basal	CD99
705	2.24E-52	0.385262385	0.74	0.643	6.19E-48	Basal	MYOF
706	2.38E-52	0.588839514	0.385	0.258	6.59E-48	Basal	RGS10
707	4.80E-52	0.450974199	0.697	0.624	1.33E-47	Basal	HSPA9
708	5.01E-52	0.503690234	0.47	0.332	1.39E-47	Basal	DGKA
709	8.90E-52	0.423536811	0.831	0.733	2.46E-47	Basal	PHPT1
710	1.53E-51	0.86277273	0.291	0.182	4.23E-47	Basal	PTK7
711	1.61E-51	0.464923517	0.589	0.49	4.46E-47	Basal	ADGRG1
712	1.93E-51	0.330259826	0.842	0.766	5.35E-47	Basal	PPIB
713	1.94E-51	0.811085103	0.309	0.195	5.38E-47	Basal	FKBP5
714	2.61E-51	0.419663496	0.64	0.534	7.23E-47	Basal	CAMLG
715	2.67E-51	0.546174855	0.522	0.392	7.39E-47	Basal	VEGFB
716	5.19E-51	0.2815019	0.91	0.821	1.44E-46	Basal	ATP5F1D
717	6.64E-51	1.190287202	0.294	0.195	1.84E-46	Basal	KITLG
718	7.42E-51	0.687977795	0.367	0.247	2.06E-46	Basal	APMAP
719	1.06E-50	0.502352095	0.524	0.403	2.94E-46	Basal	MFF
720	2.33E-50	0.53984618	0.589	0.482	6.45E-46	Basal	MAT2A
721	2.42E-50	0.541320496	0.983	0.951	6.71E-46	Basal	TMSB10
722	2.70E-50	0.755849314	0.27	0.164	7.46E-46	Basal	RABGGTA
723	3.81E-50	0.838061054	0.404	0.303	1.05E-45	Basal	TENT5A
724	3.91E-50	0.379765785	0.668	0.566	1.08E-45	Basal	EIF3I
725	4.10E-50	0.675660102	0.361	0.244	1.14E-45	Basal	AGAP3
726	4.65E-50	0.31859762	0.744	0.657	1.29E-45	Basal	SSR2
727	5.25E-50	0.561857443	0.365	0.244	1.45E-45	Basal	ZMIZ1
728	6.22E-50	0.5876502	0.45	0.331	1.72E-45	Basal	CCDC85B
729	7.60E-50	0.754993048	0.327	0.214	2.10E-45	Basal	B3GAT3
730	1.26E-49	0.291365144	0.893	0.831	3.49E-45	Basal	NCL
731	1.30E-49	0.312826863	0.86	0.784	3.60E-45	Basal	CIRBP
732	2.35E-49	0.281582361	0.726	0.62	6.52E-45	Basal	PNN
733	4.38E-49	0.450305339	0.625	0.51	1.21E-44	Basal	B4GALT1
734	5.05E-49	0.614549868	0.369	0.249	1.40E-44	Basal	PGM1
735	7.16E-49	0.503487949	0.382	0.262	1.98E-44	Basal	HGSNAT
736	7.34E-49	0.475155914	0.475	0.355	2.03E-44	Basal	GABARAPL1
737	8.32E-49	0.686502592	0.286	0.179	2.30E-44	Basal	CMSS1
738	8.60E-49	0.397092185	0.706	0.609	2.38E-44	Basal	DHRS3
739	1.04E-48	0.697212866	0.345	0.234	2.89E-44	Basal	PKP2
740	1.11E-48	0.664212044	0.264	0.158	3.09E-44	Basal	KLHL42
741	1.37E-48	0.788947941	0.256	0.156	3.79E-44	Basal	NPW
742	1.51E-48	0.307492164	0.737	0.665	4.17E-44	Basal	RNH1
743	1.56E-48	0.736299578	0.382	0.264	4.32E-44	Basal	CELSR2
744	2.14E-48	0.774285313	0.371	0.262	5.93E-44	Basal	MMP14
745	2.31E-48	0.492910606	0.288	0.176	6.41E-44	Basal	PWWP3A
746	3.77E-48	0.512433369	0.462	0.343	1.04E-43	Basal	EVA1C
747	4.06E-48	0.552661726	0.435	0.312	1.12E-43	Basal	ATM
748	4.61E-48	0.649312202	0.289	0.18	1.28E-43	Basal	PJA1
749	5.13E-48	0.306152378	0.873	0.785	1.42E-43	Basal	ATP5F1A
750	5.40E-48	0.78713742	0.253	0.153	1.49E-43	Basal	ESYT1
751	5.83E-48	0.306927031	0.848	0.822	1.61E-43	Basal	HLA-B
752	6.19E-48	0.863217292	0.358	0.257	1.71E-43	Basal	MID1
753	8.67E-48	0.421452084	0.486	0.349	2.40E-43	Basal	LAD1
754	9.05E-48	0.58196775	0.344	0.228	2.51E-43	Basal	FOXK1
755	1.24E-47	0.692075724	0.303	0.194	3.44E-43	Basal	LNX2
756	1.37E-47	0.628065887	0.305	0.193	3.78E-43	Basal	RNF207
757	2.03E-47	0.555992226	0.396	0.28	5.63E-43	Basal	CTSL
758	3.89E-47	0.401964454	0.558	0.434	1.08E-42	Basal	BUB3
759	4.97E-47	1.000156297	0.285	0.187	1.38E-42	Basal	ARHGAP24
760	5.80E-47	0.520828401	0.474	0.351	1.61E-42	Basal	ROCK2
761	1.03E-46	0.784133737	0.278	0.176	2.86E-42	Basal	KLHL21
762	1.09E-46	0.443892827	0.654	0.539	3.01E-42	Basal	ATXN10
763	1.81E-46	0.496015477	0.389	0.556	5.01E-42	Basal	GDF15
764	1.96E-46	0.461249715	0.558	0.441	5.42E-42	Basal	NIFK
765	2.58E-46	0.689538161	0.271	0.168	7.14E-42	Basal	EYA4
766	3.04E-46	0.509450603	0.457	0.334	8.42E-42	Basal	TNKS1BP1
767	4.59E-46	0.268095198	0.751	0.685	1.27E-41	Basal	EIF3G
768	8.47E-46	0.805232214	0.342	0.235	2.34E-41	Basal	ZNF503
769	1.56E-45	0.550122779	0.29	0.184	4.32E-41	Basal	ARNTL2
770	1.78E-45	0.287795533	0.774	0.718	4.94E-41	Basal	CNBP
771	1.85E-45	0.40459818	0.557	0.424	5.11E-41	Basal	GSR
772	3.14E-45	0.386001559	0.701	0.572	8.70E-41	Basal	CD151
773	3.83E-45	0.673346472	0.257	0.159	1.06E-40	Basal	KRI1
774	4.64E-45	0.311874142	0.786	0.755	1.28E-40	Basal	ACTN4
775	5.25E-45	0.296322249	0.715	0.572	1.45E-40	Basal	GADD45A
776	5.77E-45	0.580992238	0.345	0.232	1.60E-40	Basal	SLC25A28
777	6.08E-45	0.479499256	0.509	0.395	1.68E-40	Basal	SEMA3C
778	7.26E-45	0.795378938	0.272	0.171	2.01E-40	Basal	INF2
779	7.76E-45	0.874892317	0.267	0.169	2.15E-40	Basal	SYNPO
780	9.38E-45	0.303112218	0.738	0.65	2.60E-40	Basal	RSL24D1
781	1.73E-44	0.545051346	0.455	0.347	4.79E-40	Basal	TANC2
782	2.82E-44	0.446029792	0.647	0.54	7.81E-40	Basal	EBPL
783	3.33E-44	0.297544074	0.777	0.645	9.21E-40	Basal	RPL17
784	3.71E-44	0.504786735	0.312	0.2	1.03E-39	Basal	ST6GALNAC4
785	4.23E-44	0.317064317	0.672	0.592	1.17E-39	Basal	KPNB1
786	4.55E-44	0.473770705	0.306	0.195	1.26E-39	Basal	ADORA2B
787	5.01E-44	0.397876767	0.527	0.404	1.39E-39	Basal	GTF2F2
788	8.76E-44	0.488579932	0.43	0.306	2.42E-39	Basal	IRF9
789	1.02E-43	0.399269184	0.668	0.546	2.83E-39	Basal	MZT2A
790	1.31E-43	0.863899996	0.428	0.346	3.62E-39	Basal	C9orf3
791	1.33E-43	0.420026738	0.606	0.488	3.69E-39	Basal	NUDT14
792	1.95E-43	0.650333029	0.312	0.208	5.40E-39	Basal	CKAP2
793	2.65E-43	0.352958781	0.689	0.592	7.35E-39	Basal	GDI2
794	2.96E-43	0.80992679	0.323	0.22	8.20E-39	Basal	NT5DC2
795	3.38E-43	0.615793035	0.321	0.223	9.37E-39	Basal	HIVEP1
796	3.61E-43	0.532003921	0.414	0.291	9.99E-39	Basal	TMEM132A
797	3.61E-43	1.990553325	0.478	0.408	9.99E-39	Basal	ODC1
798	4.76E-43	0.594323973	0.462	0.353	1.32E-38	Basal	IRF2BPL
799	4.83E-43	0.498557681	0.415	0.299	1.34E-38	Basal	ZFAND1
800	8.27E-43	0.808922834	0.294	0.193	2.29E-38	Basal	PRCP
801	9.17E-43	0.463880498	0.385	0.273	2.54E-38	Basal	TPP1
802	1.13E-42	0.507605525	0.488	0.368	3.14E-38	Basal	RTL8A
803	1.48E-42	0.460689782	0.405	0.293	4.09E-38	Basal	SLC16A7
804	1.81E-42	0.411397412	0.579	0.479	5.01E-38	Basal	DHRS7
805	2.65E-42	0.562894581	0.485	0.387	7.33E-38	Basal	CDCP1
806	3.46E-42	0.408983204	0.603	0.501	9.57E-38	Basal	ARID5B
807	3.54E-42	0.831058184	0.28	0.183	9.81E-38	Basal	GAS6
808	4.01E-42	0.438381781	0.488	0.374	1.11E-37	Basal	IFNGR2
809	4.80E-42	0.279598214	0.65	0.543	1.33E-37	Basal	TRA2B
810	7.63E-42	0.40057502	0.778	0.689	2.11E-37	Basal	PGK1
811	7.93E-42	0.561826534	0.41	0.306	2.20E-37	Basal	TNFRSF10B
812	9.53E-42	0.415388935	0.517	0.409	2.64E-37	Basal	MET
813	1.12E-41	0.466716975	0.585	0.48	3.10E-37	Basal	DARS
814	1.45E-41	0.736136588	0.424	0.318	4.01E-37	Basal	CYP1B1
815	1.48E-41	0.392587011	0.562	0.436	4.09E-37	Basal	NME1
816	1.68E-41	0.430926327	0.486	0.37	4.66E-37	Basal	BNIP2
817	3.12E-41	0.498855065	0.466	0.353	8.63E-37	Basal	FBXO22
818	3.73E-41	0.576118116	0.355	0.248	1.03E-36	Basal	STK38L
819	6.22E-41	0.411253005	0.603	0.493	1.72E-36	Basal	PPP1R12A
820	7.17E-41	0.527763764	0.407	0.302	1.99E-36	Basal	INPP1
821	8.64E-41	0.377207821	0.622	0.528	2.39E-36	Basal	PTEN
822	1.18E-40	0.439208777	0.542	0.428	3.26E-36	Basal	TUT4
823	1.27E-40	0.424582541	0.586	0.487	3.52E-36	Basal	RNF13
824	1.65E-40	0.50098249	0.318	0.215	4.57E-36	Basal	NT5C3B
825	1.82E-40	0.432573029	0.51	0.395	5.03E-36	Basal	NMT1
826	2.74E-40	0.75302549	0.282	0.186	7.58E-36	Basal	ATP10D
827	2.89E-40	0.392673625	0.619	0.512	8.00E-36	Basal	RBMX
828	3.01E-40	0.50660946	0.521	0.409	8.34E-36	Basal	GOPC
829	3.82E-40	0.643610065	0.252	0.159	1.06E-35	Basal	PI4K2A
830	4.08E-40	0.327450643	0.695	0.596	1.13E-35	Basal	TCEAL4
831	4.42E-40	0.501090213	0.369	0.258	1.22E-35	Basal	THOC3
832	5.16E-40	0.406277099	0.631	0.525	1.43E-35	Basal	PCNP
833	6.77E-40	0.250618321	0.662	0.553	1.87E-35	Basal	RSRP1
834	8.17E-40	0.345508419	0.698	0.603	2.26E-35	Basal	LEPROT
835	1.81E-39	0.772819145	0.401	0.3	5.01E-35	Basal	DAPL1
836	1.87E-39	0.467063809	0.374	0.262	5.17E-35	Basal	AATF
837	2.69E-39	0.534797215	0.35	0.241	7.44E-35	Basal	TP53
838	2.73E-39	0.486039693	0.525	0.428	7.56E-35	Basal	SLC25A37
839	3.24E-39	0.546760544	0.373	0.265	8.98E-35	Basal	SND1
840	3.34E-39	0.463578181	0.418	0.31	9.24E-35	Basal	ZNF703
841	4.01E-39	0.554884908	0.251	0.158	1.11E-34	Basal	TMEM168
842	4.39E-39	1.023025007	0.306	0.217	1.22E-34	Basal	PLAUR
843	5.28E-39	0.476740721	0.361	0.249	1.46E-34	Basal	C8orf82
844	1.13E-38	0.572787898	0.26	0.167	3.12E-34	Basal	MCTP2
845	1.22E-38	0.661699726	0.277	0.183	3.39E-34	Basal	EPHB4
846	1.49E-38	0.282207016	0.827	0.758	4.12E-34	Basal	RTN4
847	1.64E-38	0.362899755	0.782	0.669	4.54E-34	Basal	FAM162A
848	3.11E-38	0.589093205	0.278	0.181	8.60E-34	Basal	MARK1
849	3.42E-38	0.458793177	0.452	0.334	9.48E-34	Basal	PPP1R16A
850	3.91E-38	0.560745227	0.259	0.166	1.08E-33	Basal	SHB
851	7.38E-38	0.719930088	0.325	0.225	2.04E-33	Basal	MIB2
852	1.08E-37	0.436853304	0.466	0.351	2.98E-33	Basal	AGTRAP
853	1.17E-37	0.624325753	0.277	0.183	3.24E-33	Basal	ZNF219
854	1.35E-37	0.631386202	0.31	0.212	3.73E-33	Basal	PLXNA1
855	1.50E-37	0.503838969	0.326	0.225	4.16E-33	Basal	PLEKHM2
856	2.39E-37	0.45700024	0.474	0.361	6.63E-33	Basal	PKP3
857	3.05E-37	0.468584535	0.424	0.314	8.43E-33	Basal	HEXB
858	3.13E-37	0.288600476	0.716	0.63	8.68E-33	Basal	LUC7L3
859	4.79E-37	0.350251686	0.53	0.426	1.33E-32	Basal	AAK1
860	7.67E-37	0.766852853	0.263	0.175	2.12E-32	Basal	CPM
861	8.29E-37	0.464297215	0.28	0.184	2.30E-32	Basal	NPAS2
862	1.24E-36	0.536113395	0.338	0.239	3.45E-32	Basal	STAM
863	1.25E-36	0.402965865	0.384	0.276	3.45E-32	Basal	NFIL3
864	1.39E-36	0.470390041	0.506	0.393	3.86E-32	Basal	TMX1
865	1.60E-36	0.387757897	0.756	0.681	4.44E-32	Basal	CLTB
866	2.38E-36	0.40073077	0.326	0.227	6.59E-32	Basal	MAFB
867	2.48E-36	0.372357336	0.62	0.506	6.86E-32	Basal	MESD
868	3.04E-36	0.460769791	0.44	0.333	8.42E-32	Basal	AGRN
869	3.22E-36	0.594586288	0.36	0.258	8.91E-32	Basal	RRM1
870	3.38E-36	0.541715458	0.356	0.253	9.36E-32	Basal	ERICH1
871	4.65E-36	0.381407065	0.449	0.334	1.29E-31	Basal	EXOSC7
872	1.04E-35	0.311507825	0.613	0.51	2.88E-31	Basal	OLA1
873	1.05E-35	0.601439564	0.414	0.31	2.90E-31	Basal	RAB31
874	1.56E-35	0.316054254	0.757	0.703	4.33E-31	Basal	IQGAP1
875	1.78E-35	0.335087488	0.452	0.338	4.91E-31	Basal	CKS1B
876	1.96E-35	0.330090817	0.509	0.398	5.42E-31	Basal	FAM49B
877	2.00E-35	0.527965495	0.403	0.297	5.55E-31	Basal	IL33
878	2.04E-35	0.397274889	0.622	0.522	5.66E-31	Basal	LRPAP1
879	4.04E-35	0.492905836	0.306	0.208	1.12E-30	Basal	TPST2
880	4.20E-35	0.265221437	0.673	0.588	1.16E-30	Basal	CSNK2B
881	4.79E-35	0.6109959	0.269	0.18	1.33E-30	Basal	SNHG15
882	5.20E-35	0.28880753	0.681	0.586	1.44E-30	Basal	PSMB4
883	5.97E-35	0.424206341	0.256	0.167	1.65E-30	Basal	OSTM1
884	7.26E-35	0.554200267	0.303	0.207	2.01E-30	Basal	PITPNM3
885	1.30E-34	0.497126583	0.508	0.406	3.59E-30	Basal	LNPEP
886	1.39E-34	0.686759327	0.265	0.177	3.86E-30	Basal	ITGB5
887	1.55E-34	0.582354752	0.387	0.288	4.29E-30	Basal	TBC1D5
888	2.13E-34	0.382376528	0.472	0.371	5.89E-30	Basal	AZI2
889	5.62E-34	0.272220364	0.702	0.603	1.56E-29	Basal	CBX3
890	5.75E-34	0.436914121	0.502	0.4	1.59E-29	Basal	MYL6B
891	5.82E-34	0.404558422	0.463	0.355	1.61E-29	Basal	CNOT6L
892	6.01E-34	0.373708653	0.316	0.214	1.67E-29	Basal	TASOR
893	6.62E-34	0.799841661	0.285	0.195	1.83E-29	Basal	EGR3
894	7.43E-34	0.420598114	0.948	0.911	2.06E-29	Basal	ZFP36L1
895	7.57E-34	0.475030061	0.406	0.314	2.09E-29	Basal	RABGGTB
896	7.97E-34	0.261125877	0.695	0.631	2.21E-29	Basal	HNRNPA0
897	8.37E-34	0.995308304	0.256	0.176	2.32E-29	Basal	STARD4
898	1.25E-33	0.288149087	0.385	0.271	3.46E-29	Basal	RO60
899	1.60E-33	0.299265498	0.686	0.582	4.43E-29	Basal	ATRAID
900	1.70E-33	0.301932924	0.747	0.695	4.72E-29	Basal	TCEA1
901	1.93E-33	0.289684547	0.617	0.524	5.35E-29	Basal	ARPP19
902	1.98E-33	0.502601025	0.355	0.257	5.48E-29	Basal	TNFAIP1
903	3.30E-33	0.374541303	0.433	0.327	9.12E-29	Basal	PFDN4
904	3.33E-33	0.403646736	0.621	0.518	9.21E-29	Basal	SMAD5
905	4.19E-33	0.398314653	0.402	0.297	1.16E-28	Basal	SH2D3A
906	5.16E-33	0.473564493	0.453	0.345	1.43E-28	Basal	QSER1
907	5.31E-33	0.459058917	0.337	0.24	1.47E-28	Basal	RARG
908	6.07E-33	0.371312646	0.549	0.463	1.68E-28	Basal	FNDC3B
909	9.12E-33	0.385439244	0.715	0.634	2.53E-28	Basal	SDC1
910	9.54E-33	0.303009658	0.768	0.69	2.64E-28	Basal	PDIA6
911	1.25E-32	0.302607402	0.429	0.322	3.45E-28	Basal	AC245297.3
912	1.27E-32	0.377653404	0.495	0.389	3.51E-28	Basal	RIF1
913	1.81E-32	0.290957812	0.636	0.543	5.02E-28	Basal	PDCD5
914	1.90E-32	0.558343279	0.25	0.165	5.25E-28	Basal	TFE3
915	2.15E-32	0.332078232	0.595	0.493	5.96E-28	Basal	ATP6V1E1
916	2.58E-32	0.384801649	0.433	0.331	7.14E-28	Basal	CYB5B
917	2.76E-32	0.579048878	0.256	0.17	7.65E-28	Basal	LRRC8D
918	2.95E-32	0.44755536	0.494	0.384	8.16E-28	Basal	NBL1
919	4.26E-32	0.375172061	0.701	0.633	1.18E-27	Basal	PITX1
920	4.69E-32	0.355571214	0.496	0.387	1.30E-27	Basal	PITPNB
921	6.24E-32	0.695243733	0.279	0.191	1.73E-27	Basal	PCP4L1
922	9.17E-32	0.529226209	0.26	0.176	2.54E-27	Basal	GNB5
923	9.99E-32	0.289577289	0.682	0.606	2.77E-27	Basal	PHF3
924	1.12E-31	1.458241461	0.41	0.34	3.10E-27	Basal	ATP2B1
925	1.30E-31	0.611151011	0.36	0.266	3.60E-27	Basal	PTGFRN
926	1.36E-31	0.416813516	0.385	0.283	3.76E-27	Basal	DKC1
927	1.51E-31	0.392851216	0.461	0.357	4.17E-27	Basal	NINJ1
928	1.72E-31	0.562693809	0.274	0.187	4.78E-27	Basal	SH3BP2
929	2.02E-31	0.654252439	0.412	0.32	5.58E-27	Basal	TGFBR2
930	2.85E-31	0.456094178	0.428	0.327	7.89E-27	Basal	ZNHIT3
931	3.05E-31	0.869098037	0.331	0.258	8.45E-27	Basal	LARP6
932	3.12E-31	0.399626614	0.43	0.328	8.63E-27	Basal	PSIP1
933	3.39E-31	0.582319559	0.462	0.375	9.38E-27	Basal	NRIP1
934	4.04E-31	0.284720861	0.591	0.503	1.12E-26	Basal	SRP72
935	4.32E-31	0.46718249	0.372	0.277	1.20E-26	Basal	TPD52L2
936	7.79E-31	0.395635381	0.296	0.206	2.16E-26	Basal	TACC1
937	8.02E-31	0.472306499	0.396	0.297	2.22E-26	Basal	DHRS1
938	9.64E-31	0.402103157	0.487	0.385	2.67E-26	Basal	PPHLN1
939	1.11E-30	0.467444135	0.551	0.45	3.08E-26	Basal	FOSL2
940	1.31E-30	0.404987681	0.321	0.228	3.64E-26	Basal	NDE1
941	1.84E-30	0.416280716	0.417	0.32	5.08E-26	Basal	BLOC1S6
942	1.88E-30	0.41583352	0.622	0.523	5.21E-26	Basal	IP6K2
943	1.88E-30	0.342278279	0.542	0.458	5.21E-26	Basal	ARL8B
944	2.62E-30	0.412782599	0.595	0.488	7.24E-26	Basal	LAPTM4B
945	3.35E-30	0.363484853	0.55	0.456	9.27E-26	Basal	CEBPZ
946	3.35E-30	0.30050758	0.685	0.616	9.27E-26	Basal	LAMP1
947	3.45E-30	0.281105189	0.692	0.586	9.55E-26	Basal	SNRPF
948	3.52E-30	0.361045553	0.463	0.364	9.74E-26	Basal	HK1
949	3.83E-30	0.76804803	0.344	0.263	1.06E-25	Basal	GCNT1
950	4.58E-30	0.415032107	0.372	0.274	1.27E-25	Basal	DESI1
951	5.84E-30	0.359377906	0.62	0.541	1.62E-25	Basal	DRAP1
952	9.14E-30	0.316697452	0.428	0.334	2.53E-25	Basal	ADAM17
953	9.85E-30	0.489695929	0.348	0.254	2.73E-25	Basal	DNASE2
954	1.07E-29	0.431338004	0.499	0.396	2.96E-25	Basal	SHISA5
955	1.24E-29	0.474297381	0.295	0.208	3.42E-25	Basal	GMFB
956	1.32E-29	0.417444564	0.37	0.272	3.67E-25	Basal	JARID2
957	1.39E-29	0.319367542	0.715	0.634	3.84E-25	Basal	PDCD4
958	1.41E-29	0.51945124	0.294	0.207	3.91E-25	Basal	GIT1
959	1.42E-29	0.360786009	0.504	0.402	3.94E-25	Basal	DCUN1D5
960	1.49E-29	0.422010185	0.265	0.182	4.12E-25	Basal	LPIN2
961	1.53E-29	0.41573677	0.54	0.436	4.24E-25	Basal	AP3S1
962	1.80E-29	0.459112562	0.287	0.2	4.99E-25	Basal	MLH3
963	2.04E-29	0.885668945	0.358	0.28	5.66E-25	Basal	SPON2
964	2.55E-29	0.398931421	0.47	0.372	7.07E-25	Basal	CTDSP2
965	2.92E-29	0.376050486	0.41	0.31	8.08E-25	Basal	GNL1
966	3.29E-29	0.267504739	0.649	0.546	9.12E-25	Basal	CYC1
967	3.34E-29	0.502399005	0.301	0.216	9.24E-25	Basal	EDEM1
968	4.80E-29	0.393676813	0.465	0.367	1.33E-24	Basal	PRKCSH
969	5.49E-29	0.30159228	0.508	0.398	1.52E-24	Basal	NT5C3A
970	7.34E-29	0.623183472	0.268	0.191	2.03E-24	Basal	SESN2
971	9.96E-29	0.418146309	0.408	0.314	2.76E-24	Basal	SERTAD3
972	1.02E-28	0.411380034	0.471	0.375	2.82E-24	Basal	AGFG1
973	1.23E-28	0.346141996	0.353	0.262	3.40E-24	Basal	ZNF281
974	1.26E-28	0.312000758	0.534	0.437	3.49E-24	Basal	EIF4A3
975	1.47E-28	0.324894073	0.538	0.444	4.06E-24	Basal	RFC1
976	1.69E-28	0.343936046	0.524	0.422	4.67E-24	Basal	SDHD
977	1.71E-28	0.54973923	0.355	0.265	4.72E-24	Basal	SFXN1
978	1.72E-28	0.521154486	0.316	0.235	4.75E-24	Basal	DNAJB9
979	1.77E-28	0.517309823	0.358	0.276	4.89E-24	Basal	TFRC
980	1.78E-28	0.349901594	0.744	0.664	4.94E-24	Basal	LGALS3BP
981	1.91E-28	0.363538938	0.402	0.309	5.30E-24	Basal	MYO10
982	2.06E-28	0.525561733	0.43	0.342	5.71E-24	Basal	SEMA4B
983	2.13E-28	0.464467614	0.332	0.242	5.89E-24	Basal	GSTO2
984	2.18E-28	0.342127023	0.267	0.182	6.03E-24	Basal	SF3A2
985	2.18E-28	0.356135339	0.387	0.292	6.04E-24	Basal	ELP2
986	2.40E-28	0.297186924	0.601	0.5	6.64E-24	Basal	PNRC2
987	2.58E-28	0.361250275	0.269	0.185	7.15E-24	Basal	MTR
988	3.04E-28	0.798638732	0.54	0.517	8.43E-24	Basal	IFI6
989	3.08E-28	0.320235239	0.599	0.501	8.53E-24	Basal	MAP3K2
990	3.16E-28	0.358243514	0.54	0.443	8.74E-24	Basal	GLG1
991	3.26E-28	0.320450633	0.451	0.352	9.03E-24	Basal	TATDN1
992	3.38E-28	0.618226408	0.315	0.229	9.35E-24	Basal	IRX2
993	3.95E-28	0.304296486	0.567	0.473	1.09E-23	Basal	STK17A
994	4.07E-28	0.517206938	0.363	0.277	1.13E-23	Basal	LPAR6
995	5.01E-28	0.584293833	0.272	0.191	1.39E-23	Basal	C12orf65
996	5.59E-28	0.570892052	0.298	0.213	1.55E-23	Basal	CRKL
997	5.86E-28	0.310362843	0.724	0.649	1.62E-23	Basal	OCIAD2
998	6.04E-28	0.54721084	0.335	0.249	1.67E-23	Basal	PCLO
999	6.47E-28	0.470171719	0.33	0.239	1.79E-23	Basal	MRPS2
1000	7.13E-28	0.392091162	0.372	0.279	1.97E-23	Basal	LRRC42
1001	7.40E-28	0.458450237	0.349	0.26	2.05E-23	Basal	SIAH1
1002	8.93E-28	0.79759853	0.406	0.346	2.47E-23	Basal	DUSP6
1003	9.71E-28	0.355770637	0.447	0.352	2.69E-23	Basal	VPS51
1004	1.06E-27	0.411662092	0.339	0.247	2.94E-23	Basal	TMEM101
1005	1.12E-27	0.508452805	0.315	0.228	3.10E-23	Basal	TINF2
1006	1.19E-27	0.535658538	0.275	0.193	3.29E-23	Basal	SEC23A
1007	1.24E-27	0.441092779	0.389	0.297	3.44E-23	Basal	MIR22HG
1008	2.74E-27	0.369192224	0.424	0.328	7.59E-23	Basal	SERTAD1
1009	3.32E-27	0.394918221	0.314	0.227	9.20E-23	Basal	OTULIN
1010	3.42E-27	0.493435947	0.307	0.225	9.48E-23	Basal	SLC9A1
1011	4.95E-27	0.523744038	0.413	0.321	1.37E-22	Basal	MAP3K1
1012	6.15E-27	0.366526246	0.292	0.207	1.70E-22	Basal	WDR74
1013	6.17E-27	0.381289964	0.396	0.302	1.71E-22	Basal	AGO3
1014	6.83E-27	0.448110131	0.394	0.302	1.89E-22	Basal	BFAR
1015	7.94E-27	0.271059347	0.658	0.599	2.20E-22	Basal	SERINC2
1016	8.22E-27	0.376448561	0.482	0.387	2.28E-22	Basal	RCN1
1017	8.42E-27	0.340309187	0.255	0.175	2.33E-22	Basal	TCOF1
1018	1.19E-26	0.345158103	0.451	0.361	3.29E-22	Basal	VASP
1019	1.36E-26	0.387564277	0.369	0.279	3.76E-22	Basal	KLHL36
1020	1.79E-26	0.40785344	0.633	0.552	4.94E-22	Basal	STAT1
1021	1.84E-26	0.410930469	0.373	0.281	5.10E-22	Basal	RBMX2
1022	1.95E-26	0.280927814	0.556	0.466	5.40E-22	Basal	NF1
1023	2.98E-26	0.343135278	0.293	0.208	8.24E-22	Basal	HLA-F
1024	3.06E-26	0.391057702	0.279	0.196	8.48E-22	Basal	AFAP1
1025	3.09E-26	0.264344647	0.446	0.348	8.54E-22	Basal	FAM89B
1026	4.91E-26	0.440281202	0.419	0.326	1.36E-21	Basal	RNASEH2B
1027	5.13E-26	0.29761941	0.282	0.199	1.42E-21	Basal	RASA2
1028	6.37E-26	0.366129979	0.469	0.375	1.76E-21	Basal	PTPRK
1029	8.76E-26	0.472186839	0.476	0.388	2.43E-21	Basal	CDC42EP4
1030	1.13E-25	0.476079406	0.274	0.194	3.12E-21	Basal	LINC00662
1031	1.31E-25	0.498187104	0.282	0.202	3.63E-21	Basal	WDR41
1032	2.07E-25	0.258433097	0.718	0.62	5.72E-21	Basal	RBM3
1033	2.26E-25	0.333711164	0.603	0.511	6.27E-21	Basal	COPS2
1034	2.30E-25	0.367174481	0.284	0.202	6.37E-21	Basal	LACTB
1035	2.42E-25	0.359667916	0.406	0.316	6.70E-21	Basal	ZFC3H1
1036	2.62E-25	0.369122709	0.391	0.296	7.24E-21	Basal	CARD19
1037	2.86E-25	0.372447155	0.665	0.566	7.91E-21	Basal	PSMA2
1038	3.03E-25	0.270280585	0.629	0.54	8.38E-21	Basal	PJA2
1039	3.03E-25	0.347076412	0.482	0.387	8.39E-21	Basal	ARL2
1040	3.11E-25	0.643437659	0.332	0.262	8.61E-21	Basal	XPOT
1041	3.75E-25	0.448038448	0.472	0.395	1.04E-20	Basal	FEM1B
1042	5.40E-25	0.453438489	0.333	0.25	1.49E-20	Basal	RECQL
1043	5.76E-25	0.314931642	0.374	0.282	1.59E-20	Basal	DNPEP
1044	5.86E-25	0.284045734	0.473	0.374	1.62E-20	Basal	IAH1
1045	7.21E-25	0.360536756	0.382	0.294	2.00E-20	Basal	NXN
1046	7.50E-25	0.444037451	0.362	0.275	2.08E-20	Basal	DUSP11
1047	7.89E-25	0.391868788	0.317	0.231	2.19E-20	Basal	TCF20
1048	8.27E-25	0.708127028	0.25	0.178	2.29E-20	Basal	PHYHD1
1049	1.35E-24	0.657738827	0.288	0.21	3.75E-20	Basal	INSIG2
1050	2.05E-24	0.438382175	0.32	0.236	5.67E-20	Basal	SIPA1L2
1051	2.10E-24	0.302406371	0.297	0.215	5.83E-20	Basal	TRMT11
1052	2.19E-24	0.741433135	0.33	0.252	6.07E-20	Basal	PLOD2
1053	2.25E-24	0.397823377	0.349	0.263	6.23E-20	Basal	TAP1
1054	2.30E-24	0.339954185	0.54	0.449	6.36E-20	Basal	UBA6
1055	2.75E-24	0.316280891	0.44	0.35	7.62E-20	Basal	FGFR3
1056	3.03E-24	0.319477236	0.682	0.597	8.38E-20	Basal	PYCARD
1057	3.03E-24	0.334129975	0.445	0.355	8.40E-20	Basal	VEZT
1058	3.68E-24	0.298268288	0.32	0.237	1.02E-19	Basal	PHF1
1059	4.89E-24	0.424603757	0.329	0.245	1.35E-19	Basal	TRIM4
1060	5.22E-24	0.361556738	0.411	0.319	1.45E-19	Basal	RNF217
1061	5.96E-24	0.257237954	0.401	0.307	1.65E-19	Basal	PXN
1062	5.97E-24	0.374652687	0.59	0.52	1.65E-19	Basal	KIAA1217
1063	6.02E-24	0.262218728	0.73	0.654	1.67E-19	Basal	SCPEP1
1064	6.27E-24	0.34330417	0.33	0.244	1.74E-19	Basal	RNF24
1065	7.31E-24	0.409122342	0.41	0.321	2.02E-19	Basal	TYW3
1066	7.79E-24	0.772758659	0.459	0.385	2.16E-19	Basal	ARL5A
1067	7.96E-24	0.308179017	0.268	0.19	2.20E-19	Basal	DTD1
1068	8.40E-24	0.284756489	0.422	0.335	2.32E-19	Basal	HSPA4L
1069	8.84E-24	0.465991312	0.311	0.232	2.45E-19	Basal	WDFY2
1070	1.02E-23	0.656801112	0.337	0.272	2.82E-19	Basal	RAPH1
1071	1.28E-23	0.414569487	0.25	0.176	3.55E-19	Basal	TRAF3IP2
1072	1.35E-23	0.265275389	0.285	0.203	3.75E-19	Basal	SERPINB8
1073	1.38E-23	0.285001241	0.502	0.41	3.81E-19	Basal	OXA1L
1074	1.43E-23	0.348556978	0.36	0.279	3.97E-19	Basal	EXT1
1075	1.82E-23	0.343366374	0.486	0.397	5.03E-19	Basal	LRPPRC
1076	2.11E-23	0.340164669	0.512	0.418	5.85E-19	Basal	DDOST
1077	2.30E-23	0.310878596	0.424	0.333	6.36E-19	Basal	GCSH
1078	2.58E-23	0.344082375	0.473	0.375	7.14E-19	Basal	BEX4
1079	2.96E-23	0.351646924	0.281	0.202	8.19E-19	Basal	ARL6IP6
1080	3.25E-23	0.29367215	0.604	0.519	8.99E-19	Basal	SCARB2
1081	3.33E-23	0.53632655	0.331	0.254	9.21E-19	Basal	DCBLD2
1082	3.89E-23	0.423527097	0.281	0.205	1.08E-18	Basal	KIF16B
1083	4.91E-23	0.405753135	0.549	0.5	1.36E-18	Basal	DDX21
1084	4.94E-23	0.296623716	0.491	0.405	1.37E-18	Basal	REV1
1085	5.71E-23	0.290895125	0.694	0.619	1.58E-18	Basal	TRAM1
1086	6.31E-23	0.343883442	0.303	0.222	1.75E-18	Basal	UNC45A
1087	6.42E-23	0.275939382	0.599	0.521	1.78E-18	Basal	ZBTB44
1088	6.91E-23	0.385718833	0.343	0.259	1.91E-18	Basal	RHOG
1089	7.78E-23	0.480461735	0.395	0.31	2.15E-18	Basal	AIDA
1090	8.23E-23	0.326287651	0.395	0.304	2.28E-18	Basal	RAB38
1091	9.88E-23	0.35613278	0.291	0.213	2.74E-18	Basal	PELO
1092	1.02E-22	0.459471398	0.419	0.339	2.83E-18	Basal	VKORC1
1093	1.04E-22	0.34410951	0.318	0.236	2.88E-18	Basal	PIM1
1094	1.15E-22	0.348835016	0.332	0.248	3.18E-18	Basal	GTPBP6
1095	1.19E-22	0.343366291	0.41	0.326	3.30E-18	Basal	FAM83H
1096	1.35E-22	0.271007542	0.671	0.577	3.73E-18	Basal	NENF
1097	1.43E-22	0.425762271	0.458	0.368	3.97E-18	Basal	CTSZ
1098	1.68E-22	0.300005405	0.416	0.329	4.66E-18	Basal	GMPS
1099	1.79E-22	0.47690769	0.348	0.267	4.96E-18	Basal	KCTD9
1100	2.19E-22	0.375628126	0.252	0.179	6.07E-18	Basal	DPH5
1101	2.20E-22	0.314004333	0.34	0.257	6.08E-18	Basal	PEF1
1102	2.36E-22	0.329733424	0.35	0.269	6.53E-18	Basal	KYAT3
1103	3.55E-22	0.383372827	0.317	0.239	9.82E-18	Basal	NOC3L
1104	6.21E-22	0.291999163	0.343	0.261	1.72E-17	Basal	DEAF1
1105	6.77E-22	0.430364077	0.308	0.23	1.87E-17	Basal	MFN2
1106	6.91E-22	0.323793435	0.332	0.249	1.91E-17	Basal	HPS4
1107	8.60E-22	0.283603266	0.411	0.324	2.38E-17	Basal	DNM1L
1108	9.61E-22	0.318425034	0.301	0.224	2.66E-17	Basal	PYGB
1109	1.12E-21	0.351392235	0.37	0.287	3.11E-17	Basal	WBP4
1110	1.15E-21	0.536733552	0.471	0.402	3.19E-17	Basal	ERRFI1
1111	1.43E-21	0.313612736	0.422	0.336	3.96E-17	Basal	METAP1
1112	1.73E-21	0.516302536	0.307	0.235	4.79E-17	Basal	TBC1D22A
1113	1.80E-21	0.336351491	0.367	0.286	4.97E-17	Basal	GART
1114	2.02E-21	0.304512606	0.354	0.275	5.58E-17	Basal	OXSR1
1115	2.24E-21	0.325003125	0.326	0.245	6.20E-17	Basal	NFKBIL1
1116	3.07E-21	0.552028363	0.274	0.204	8.50E-17	Basal	TCF7L1
1117	4.10E-21	0.32996645	0.257	0.185	1.13E-16	Basal	CSAD
1118	4.29E-21	0.503897159	0.383	0.297	1.19E-16	Basal	P4HA1
1119	4.29E-21	0.32483236	0.442	0.352	1.19E-16	Basal	SMARCA1
1120	4.38E-21	0.342566014	0.432	0.346	1.21E-16	Basal	ELK4
1121	4.47E-21	0.373993326	0.329	0.251	1.24E-16	Basal	C15orf61
1122	6.31E-21	0.494264726	0.317	0.243	1.75E-16	Basal	USP28
1123	6.50E-21	0.348082324	0.364	0.288	1.80E-16	Basal	PFKP
1124	6.99E-21	0.332824344	0.352	0.27	1.93E-16	Basal	ARHGAP23
1125	7.27E-21	0.251651599	0.573	0.486	2.01E-16	Basal	YWHAG
1126	7.96E-21	0.291002765	0.425	0.342	2.20E-16	Basal	TRIM25
1127	8.09E-21	0.328073638	0.419	0.335	2.24E-16	Basal	WDR43
1128	8.21E-21	0.923947992	0.338	0.311	2.27E-16	Basal	GAS5
1129	8.93E-21	0.289439002	0.334	0.253	2.47E-16	Basal	VAT1
1130	9.52E-21	0.253215599	0.555	0.468	2.64E-16	Basal	TNFRSF1A
1131	1.10E-20	0.327041754	0.371	0.29	3.05E-16	Basal	PUM3
1132	1.19E-20	0.480777299	0.326	0.26	3.29E-16	Basal	AARS
1133	1.24E-20	0.366123667	0.488	0.419	3.42E-16	Basal	TNFAIP8
1134	1.31E-20	0.358829532	0.556	0.514	3.63E-16	Basal	RBPJ
1135	1.41E-20	0.263871782	0.284	0.211	3.90E-16	Basal	YDJC
1136	1.60E-20	0.421594739	0.303	0.229	4.42E-16	Basal	UXS1
1137	2.04E-20	0.347836377	0.265	0.194	5.66E-16	Basal	BAP1
1138	2.19E-20	0.371509111	0.317	0.238	6.06E-16	Basal	PSMG1
1139	2.65E-20	0.298475921	0.608	0.521	7.35E-16	Basal	EIF4H
1140	3.93E-20	0.355005163	0.406	0.322	1.09E-15	Basal	GANAB
1141	3.93E-20	0.325232755	0.306	0.23	1.09E-15	Basal	SLCO3A1
1142	4.07E-20	0.288072924	0.535	0.452	1.13E-15	Basal	PPP3CA
1143	4.63E-20	0.31336703	0.335	0.257	1.28E-15	Basal	POM121C
1144	8.34E-20	0.953816298	0.34	0.318	2.31E-15	Basal	SNHG29
1145	1.01E-19	0.375476156	0.39	0.306	2.81E-15	Basal	SRM
1146	1.17E-19	0.411547283	0.315	0.239	3.23E-15	Basal	NEO1
1147	1.24E-19	0.32516332	0.361	0.284	3.44E-15	Basal	LTBP3
1148	1.79E-19	0.380180575	0.307	0.235	4.95E-15	Basal	09-Mar
1149	1.99E-19	0.636700927	0.286	0.228	5.51E-15	Basal	TBC1D7
1150	2.95E-19	0.270140708	0.447	0.366	8.17E-15	Basal	ARHGEF35
1151	2.96E-19	0.314392595	0.417	0.334	8.20E-15	Basal	ATL3
1152	3.25E-19	0.333594005	0.337	0.265	8.99E-15	Basal	ATXN2L
1153	3.27E-19	0.375110586	0.334	0.259	9.05E-15	Basal	MYO9A
1154	3.49E-19	0.613450988	0.298	0.234	9.65E-15	Basal	CSRP2
1155	3.79E-19	0.262065111	0.349	0.271	1.05E-14	Basal	TAF12
1156	4.12E-19	2.034249144	0.392	0.358	1.14E-14	Basal	AREG
1157	4.20E-19	0.311708652	0.305	0.23	1.16E-14	Basal	FBXO25
1158	5.35E-19	0.349892307	0.442	0.374	1.48E-14	Basal	DDIT3
1159	6.55E-19	0.352493149	0.317	0.244	1.81E-14	Basal	TRPM7
1160	7.51E-19	0.378225666	0.372	0.296	2.08E-14	Basal	DHRS4L2
1161	7.78E-19	0.344039933	0.294	0.22	2.15E-14	Basal	SLC35F6
1162	8.15E-19	0.323193401	0.343	0.266	2.26E-14	Basal	CARS2
1163	8.96E-19	0.40914913	0.341	0.268	2.48E-14	Basal	BCL9L
1164	9.54E-19	0.391156539	0.283	0.211	2.64E-14	Basal	ALDOA
1165	9.64E-19	0.298356051	0.419	0.336	2.67E-14	Basal	SMC6
1166	1.31E-18	0.283136448	0.288	0.216	3.63E-14	Basal	SBNO2
1167	1.32E-18	0.287206342	0.386	0.307	3.67E-14	Basal	ZBTB43
1168	1.69E-18	0.297072743	0.459	0.379	4.67E-14	Basal	RNF187
1169	1.71E-18	0.27087322	0.732	0.708	4.74E-14	Basal	AKR1C3
1170	2.73E-18	0.32857279	0.509	0.431	7.55E-14	Basal	IL6ST
1171	2.76E-18	0.255713575	0.342	0.265	7.65E-14	Basal	FOXK2
1172	2.89E-18	0.510013083	0.374	0.307	8.01E-14	Basal	LRIG3
1173	2.96E-18	0.58794852	0.337	0.274	8.20E-14	Basal	LGR4
1174	3.19E-18	0.353131313	0.309	0.243	8.84E-14	Basal	OAS3
1175	3.22E-18	0.314074847	0.324	0.251	8.91E-14	Basal	ZCCHC7
1176	3.32E-18	0.268600588	0.492	0.413	9.20E-14	Basal	MORC3
1177	3.41E-18	0.258964055	0.412	0.33	9.45E-14	Basal	CREG1
1178	3.51E-18	0.365157142	0.452	0.368	9.73E-14	Basal	NT5DC1
1179	5.40E-18	0.255329249	0.629	0.543	1.50E-13	Basal	PPP1CC
1180	5.43E-18	0.270326607	0.509	0.431	1.50E-13	Basal	SMAD3
1181	6.39E-18	0.387734781	0.262	0.196	1.77E-13	Basal	HMCES
1182	6.40E-18	0.303006489	0.294	0.222	1.77E-13	Basal	RNF44
1183	7.60E-18	0.287608852	0.319	0.246	2.11E-13	Basal	TMA16
1184	8.09E-18	0.416528333	0.262	0.195	2.24E-13	Basal	VANGL2
1185	8.20E-18	0.400481055	0.431	0.365	2.27E-13	Basal	AGL
1186	8.42E-18	0.28127879	0.471	0.39	2.33E-13	Basal	SUMF2
1187	8.67E-18	0.325810388	0.376	0.3	2.40E-13	Basal	NOL8
1188	9.24E-18	0.540717566	0.253	0.192	2.56E-13	Basal	LPCAT3
1189	9.32E-18	0.410019401	0.354	0.286	2.58E-13	Basal	WLS
1190	1.05E-17	0.311903042	0.306	0.235	2.92E-13	Basal	ACVR1B
1191	1.12E-17	0.321602004	0.415	0.338	3.11E-13	Basal	AFG3L2
1192	1.22E-17	0.336477313	0.44	0.362	3.37E-13	Basal	DR1
1193	1.26E-17	0.309388184	0.254	0.188	3.50E-13	Basal	FTSJ1
1194	1.30E-17	0.271117514	0.302	0.231	3.60E-13	Basal	NDUFAF4
1195	1.35E-17	0.350705688	0.366	0.295	3.75E-13	Basal	FLOT2
1196	1.56E-17	0.266471604	0.456	0.382	4.32E-13	Basal	PLRG1
1197	1.79E-17	0.253339017	0.525	0.443	4.95E-13	Basal	MRPS12
1198	1.85E-17	0.40596904	0.263	0.198	5.11E-13	Basal	LMF2
1199	1.91E-17	0.277063381	0.352	0.277	5.28E-13	Basal	DDX50
1200	2.64E-17	0.270729386	0.373	0.298	7.32E-13	Basal	ZNF358
1201	2.87E-17	0.309569484	0.332	0.26	7.95E-13	Basal	CHPF
1202	3.32E-17	0.328709733	0.367	0.294	9.20E-13	Basal	PLEKHH3
1203	3.77E-17	0.282600383	0.358	0.285	1.04E-12	Basal	CLIC4
1204	3.85E-17	0.255254424	0.532	0.45	1.07E-12	Basal	HDDC2
1205	3.90E-17	0.286056035	0.326	0.254	1.08E-12	Basal	TMEM63B
1206	5.91E-17	0.412146781	0.364	0.295	1.64E-12	Basal	PML
1207	6.35E-17	0.259085179	0.671	0.616	1.76E-12	Basal	SP100
1208	7.90E-17	0.254254552	0.362	0.288	2.19E-12	Basal	BACH1
1209	8.88E-17	0.251480573	0.352	0.278	2.46E-12	Basal	ENOPH1
1210	1.21E-16	0.513462346	0.261	0.201	3.35E-12	Basal	MEGF9
1211	1.37E-16	0.275299065	0.511	0.434	3.78E-12	Basal	R3HDM2
1212	2.21E-16	0.280705071	0.407	0.333	6.13E-12	Basal	NMRK1
1213	2.58E-16	0.253629356	0.464	0.383	7.15E-12	Basal	C14orf119
1214	3.14E-16	0.299325541	0.369	0.296	8.68E-12	Basal	DDX39B
1215	3.58E-16	0.251211059	0.346	0.27	9.91E-12	Basal	ZBED5
1216	3.67E-16	0.276789395	0.388	0.319	1.02E-11	Basal	JOSD1
1217	3.80E-16	0.329729975	0.33	0.262	1.05E-11	Basal	RRAGC
1218	4.02E-16	0.289530271	0.327	0.257	1.11E-11	Basal	DENND4C
1219	4.78E-16	0.400233782	0.408	0.342	1.32E-11	Basal	NFIX
1220	4.91E-16	0.342209953	0.35	0.28	1.36E-11	Basal	ZNF37A
1221	5.26E-16	0.327434536	0.263	0.2	1.46E-11	Basal	MTHFS
1222	9.16E-16	0.405397667	0.258	0.197	2.54E-11	Basal	RAPGEF1
1223	9.31E-16	0.274006029	0.374	0.301	2.58E-11	Basal	HPS1
1224	1.05E-15	0.277073138	0.484	0.403	2.91E-11	Basal	MED28
1225	1.17E-15	0.47302553	0.399	0.35	3.23E-11	Basal	CROT
1226	1.23E-15	0.284861986	0.27	0.205	3.41E-11	Basal	TBRG4
1227	1.24E-15	0.269385702	0.437	0.36	3.44E-11	Basal	PGRMC2
1228	1.31E-15	0.472716255	0.334	0.275	3.62E-11	Basal	GPR87
1229	1.48E-15	0.334622312	0.283	0.223	4.09E-11	Basal	LBH
1230	1.49E-15	0.266644652	0.417	0.342	4.12E-11	Basal	IDH3B
1231	2.52E-15	0.385483323	0.259	0.199	6.97E-11	Basal	MICALL2
1232	2.81E-15	0.488488681	0.285	0.228	7.77E-11	Basal	CCDC137
1233	3.23E-15	0.394364059	0.388	0.334	8.95E-11	Basal	GARS
1234	4.01E-15	0.279630758	0.339	0.272	1.11E-10	Basal	ATF1
1235	5.22E-15	0.411046364	0.283	0.223	1.44E-10	Basal	SPRYD7
1236	5.82E-15	0.411971791	0.407	0.355	1.61E-10	Basal	IFI44L
1237	6.31E-15	0.322181601	0.324	0.255	1.75E-10	Basal	ATIC
1238	6.63E-15	0.271807932	0.397	0.326	1.83E-10	Basal	TTC14
1239	8.19E-15	0.515221507	0.366	0.305	2.27E-10	Basal	ANKRD50
1240	9.19E-15	0.400016163	0.293	0.23	2.54E-10	Basal	KREMEN1
1241	9.68E-15	0.272372113	0.342	0.273	2.68E-10	Basal	STAG1
1242	9.68E-15	0.296802938	0.381	0.313	2.68E-10	Basal	NDUFAF2
1243	1.03E-14	0.259261785	0.398	0.336	2.86E-10	Basal	MPRIP
1244	1.25E-14	0.278774072	0.345	0.275	3.46E-10	Basal	CERS2
1245	1.43E-14	0.336414995	0.293	0.229	3.96E-10	Basal	UBE4B
1246	1.62E-14	0.309827741	0.408	0.338	4.49E-10	Basal	GSS
1247	1.89E-14	0.46260565	0.43	0.383	5.23E-10	Basal	SLC20A1
1248	2.67E-14	0.471953663	0.256	0.201	7.40E-10	Basal	RBMS3
1249	2.99E-14	0.276406551	0.27	0.209	8.28E-10	Basal	PCGF2
1250	4.00E-14	0.301418071	0.486	0.424	1.11E-09	Basal	ISOC2
1251	5.73E-14	0.498781807	0.341	0.287	1.59E-09	Basal	GALNT2
1252	6.94E-14	0.28282364	0.296	0.235	1.92E-09	Basal	NISCH
1253	7.14E-14	0.300953675	0.3	0.235	1.98E-09	Basal	TWF2
1254	7.58E-14	0.772967428	0.529	0.499	2.10E-09	Basal	SOD2
1255	8.93E-14	0.370554866	0.349	0.284	2.47E-09	Basal	FOPNL
1256	1.12E-13	0.356565517	0.356	0.292	3.10E-09	Basal	CD58
1257	1.14E-13	0.421163818	0.359	0.302	3.16E-09	Basal	RNF19B
1258	1.28E-13	0.273093735	0.408	0.338	3.55E-09	Basal	SPIN1
1259	1.39E-13	0.294053395	0.415	0.346	3.84E-09	Basal	TMEM189
1260	1.41E-13	0.326462593	0.375	0.31	3.90E-09	Basal	SPTSSA
1261	1.54E-13	0.400738072	0.277	0.219	4.27E-09	Basal	TLE3
1262	1.95E-13	0.558696946	0.647	0.64	5.41E-09	Basal	GCLM
1263	2.84E-13	0.350033661	0.265	0.205	7.86E-09	Basal	PHYKPL
1264	2.89E-13	0.298970399	0.375	0.308	8.00E-09	Basal	DAXX
1265	3.04E-13	0.312764049	0.351	0.287	8.43E-09	Basal	FBXL3
1266	3.36E-13	0.275067256	0.265	0.207	9.31E-09	Basal	SHTN1
1267	3.95E-13	0.282992031	0.327	0.264	1.09E-08	Basal	MAP7D1
1268	4.02E-13	0.357390359	0.25	0.194	1.11E-08	Basal	SLC25A26
1269	4.32E-13	0.331372657	0.66	0.644	1.20E-08	Basal	PFDN2
1270	6.06E-13	0.391546121	0.287	0.229	1.68E-08	Basal	MRTO4
1271	6.28E-13	0.289517346	0.376	0.31	1.74E-08	Basal	WSB2
1272	9.08E-13	0.262677628	0.358	0.292	2.52E-08	Basal	RPP25L
1273	1.07E-12	0.286446579	0.282	0.227	2.96E-08	Basal	PLEKHM1
1274	1.16E-12	0.309680219	0.331	0.273	3.21E-08	Basal	RPAP2
1275	1.53E-12	0.381667257	0.251	0.199	4.25E-08	Basal	EGFL6
1276	1.57E-12	0.307856409	0.322	0.261	4.35E-08	Basal	LYPLAL1
1277	2.03E-12	0.251024283	0.252	0.197	5.62E-08	Basal	KIAA0355
1278	2.50E-12	0.324452477	0.318	0.263	6.94E-08	Basal	ZNF462
1279	2.94E-12	0.287980251	0.408	0.348	8.13E-08	Basal	TMEM173
1280	3.14E-12	0.357707603	0.279	0.224	8.69E-08	Basal	NNT-AS1
1281	3.23E-12	0.487445517	0.25	0.201	8.94E-08	Basal	HS6ST1
1282	3.91E-12	0.260133338	0.309	0.25	1.08E-07	Basal	ZNF121
1283	4.50E-12	0.257302418	0.255	0.201	1.24E-07	Basal	MAP2K1
1284	4.95E-12	0.258003154	0.275	0.218	1.37E-07	Basal	MEX3C
1285	6.75E-12	0.269432161	0.333	0.271	1.87E-07	Basal	TMX4
1286	8.44E-12	0.319376585	0.286	0.232	2.34E-07	Basal	HPF1
1287	1.20E-11	0.306862526	0.289	0.233	3.32E-07	Basal	TBC1D14
1288	1.92E-11	0.373787851	0.344	0.285	5.33E-07	Basal	SAMD8
1289	2.51E-11	0.282508549	0.413	0.352	6.95E-07	Basal	PTPN1
1290	2.79E-11	0.258235265	0.372	0.312	7.72E-07	Basal	PWP1
1291	3.42E-11	0.287406392	0.388	0.328	9.48E-07	Basal	PMVK
1292	5.16E-11	0.270847994	0.636	0.606	1.43E-06	Basal	EIF2AK2
1293	5.45E-11	0.464438344	0.279	0.229	1.51E-06	Basal	NTAN1
1294	6.48E-11	0.376162873	0.297	0.243	1.80E-06	Basal	ECSIT
1295	8.07E-11	0.312888174	0.263	0.211	2.24E-06	Basal	SEMA3F
1296	9.57E-11	0.302853545	0.271	0.219	2.65E-06	Basal	SPSB1
1297	1.12E-10	0.271350896	0.278	0.227	3.11E-06	Basal	ACVR1
1298	1.31E-10	0.315909031	0.275	0.223	3.62E-06	Basal	EFNA5
1299	1.46E-10	0.341448162	0.265	0.213	4.04E-06	Basal	UBP1
1300	1.97E-10	0.382383312	0.269	0.228	5.45E-06	Basal	PHGDH
1301	2.17E-10	0.296335923	0.341	0.287	6.01E-06	Basal	RCOR3
1302	2.39E-10	0.331656245	0.325	0.274	6.61E-06	Basal	RNASET2
1303	2.56E-10	0.253134165	0.466	0.41	7.10E-06	Basal	NME2
1304	3.07E-10	0.327874702	0.353	0.299	8.49E-06	Basal	NME4
1305	3.29E-10	0.252914367	0.387	0.326	9.10E-06	Basal	MRPL37
1306	3.37E-10	0.349019231	0.327	0.279	9.33E-06	Basal	C21orf91
1307	3.62E-10	0.256476856	0.456	0.4	1.00E-05	Basal	PCYOX1
1308	3.64E-10	0.290682411	0.312	0.256	1.01E-05	Basal	NOP14
1309	6.08E-10	0.394768535	0.283	0.237	1.68E-05	Basal	USP40
1310	6.24E-10	0.261769242	0.291	0.239	1.73E-05	Basal	URM1
1311	8.61E-10	0.289149659	0.288	0.239	2.38E-05	Basal	MRPS27
1312	8.88E-10	0.527241984	0.298	0.257	2.46E-05	Basal	EREG
1313	1.08E-09	0.335559259	0.371	0.321	2.99E-05	Basal	TRIAP1
1314	1.15E-09	0.253461296	0.453	0.403	3.18E-05	Basal	STAT2
1315	1.30E-09	0.348741575	0.254	0.208	3.61E-05	Basal	SMC2
1316	1.32E-09	0.253502241	0.272	0.222	3.67E-05	Basal	HSCB
1317	1.56E-09	0.283228875	0.287	0.237	4.33E-05	Basal	APOPT1
1318	2.28E-09	0.255567388	0.335	0.28	6.30E-05	Basal	STX6
1319	2.49E-09	0.667054253	0.508	0.493	6.89E-05	Basal	BST2
1320	2.78E-09	0.303933107	0.556	0.516	7.69E-05	Basal	SELENOP
1321	4.39E-09	0.26622451	0.366	0.316	0.000121677	Basal	TIPARP
1322	5.08E-09	0.420209373	0.288	0.244	0.000140631	Basal	MYADM
1323	1.86E-08	0.250610305	0.312	0.261	0.000515709	Basal	MINK1
1324	2.00E-08	0.296181353	0.263	0.223	0.000554978	Basal	SLC30A1
1325	2.45E-08	0.258663414	0.294	0.246	0.000678124	Basal	PRPF19
1326	2.65E-08	0.352215331	0.294	0.248	0.000732681	Basal	WBP1L
1327	4.15E-08	0.409769299	0.629	0.619	0.001147726	Basal	MAP1LC3B
1328	7.16E-08	0.255407515	0.355	0.319	0.001981878	Basal	SP110
1329	7.21E-08	0.315005356	0.25	0.208	0.001996531	Basal	TRAPPC6B
1330	7.72E-08	0.41062812	0.273	0.232	0.002136739	Basal	SLC35E3
1331	1.07E-07	0.266774845	0.342	0.296	0.00296347	Basal	DTWD1
1332	2.20E-07	0.349605799	0.389	0.345	0.006080752	Basal	PYGL
1333	4.25E-07	0.306724348	0.361	0.321	0.011780251	Basal	TCAF1
1334	5.16E-07	0.303708621	0.489	0.576	0.014296273	Basal	KRT23
1335	6.91E-07	0.25438028	0.296	0.252	0.019146936	Basal	TLNRD1
1336	7.95E-07	0.492585023	0.752	0.776	0.022003041	Basal	AKR1C2
1337	7.99E-07	0.261427138	0.307	0.266	0.02213645	Basal	UROD
1338	1.30E-06	0.306434571	0.279	0.245	0.036053801	Basal	CASP1
1339	2.78E-06	0.316057286	0.251	0.214	0.076914203	Basal	GGA2
1340	3.09E-06	0.260917101	0.285	0.244	0.085671212	Basal	MLLT1
1341	3.76E-06	0.319048115	0.263	0.227	0.104129216	Basal	CSRP1
1342	2.10E-05	0.256319922	0.266	0.234	0.5823321	Basal	PIGX
1343	3.37E-05	0.342569813	0.278	0.244	0.932469898	Basal	P4HA2
1344	6.85E-05	0.297665074	0.251	0.219	1	Basal	TWSG1
1345	0.000140673	0.295748899	0.408	0.388	1	Basal	RIN2
1346	0.000151976	0.405613125	0.286	0.263	1	Basal	FGFR2
1347	0.000312506	0.383362047	0.265	0.241	1	Basal	PHF21A
1348	0.00057708	0.388937468	0.544	0.602	1	Basal	NAMPT
1349	0.000971185	0.31551437	0.997	0.992	1	Basal	FTH1
1350	0.002941359	0.292465186	0.395	0.388	1	Basal	ANXA3
1351	0.003545965	0.334376614	0.309	0.304	1	Basal	SEPTIN7
1352	0	2.437103942	0.79	0.335	0	Suprabasal	SERPINB4
1353	0	1.654559782	0.709	0.301	0	Suprabasal	CLCA2
1354	0	1.876158614	0.799	0.419	0	Suprabasal	GPX2
1355	0	1.816965341	0.658	0.286	0	Suprabasal	SERPINB13
1356	0	1.334861734	0.895	0.552	0	Suprabasal	KRT5
1357	0	1.245280852	0.989	0.863	0	Suprabasal	SERPINB3
1358	0	0.965351165	0.984	0.896	0	Suprabasal	AQP3
1359	0	0.837193612	0.996	0.94	0	Suprabasal	TXN
1360	0	0.959807928	0.998	0.943	0	Suprabasal	HSPB1
1361	0	0.682411104	0.992	0.943	0	Suprabasal	PERP
1362	0	0.675144885	0.993	0.944	0	Suprabasal	RPS5
1363	0	0.654756387	0.991	0.944	0	Suprabasal	RPSA
1364	0	0.773414011	0.995	0.95	0	Suprabasal	RPL10A
1365	0	0.679398281	0.993	0.949	0	Suprabasal	RPL7
1366	0	0.866942606	0.994	0.95	0	Suprabasal	RPLP0
1367	0	0.624296332	0.995	0.953	0	Suprabasal	RPL27A
1368	0	0.61088299	0.994	0.953	0	Suprabasal	RACK1
1369	0	0.692152118	0.998	0.957	0	Suprabasal	RPS3
1370	0	0.653716026	0.994	0.953	0	Suprabasal	RPS16
1371	0	0.73126402	0.995	0.955	0	Suprabasal	RPL6
1372	0	0.567921311	0.996	0.957	0	Suprabasal	RPLP2
1373	0	0.627635432	0.995	0.957	0	Suprabasal	RPL5
1374	0	0.574070359	0.995	0.957	0	Suprabasal	NACA
1375	0	0.542078279	0.998	0.961	0	Suprabasal	RPS15
1376	0	0.592486638	0.993	0.956	0	Suprabasal	RPS9
1377	0	0.716697348	0.998	0.962	0	Suprabasal	RPL29
1378	0	0.752248208	0.998	0.962	0	Suprabasal	RPS4X
1379	0	0.712958586	0.998	0.963	0	Suprabasal	RPL18
1380	0	0.662143991	0.998	0.963	0	Suprabasal	RPL3
1381	0	0.68265851	0.995	0.961	0	Suprabasal	RPL26
1382	0	0.665165415	0.997	0.964	0	Suprabasal	RPS7
1383	0	0.549101029	0.999	0.966	0	Suprabasal	RPS23
1384	0	0.71709725	0.996	0.963	0	Suprabasal	RPL12
1385	0	0.782310458	0.993	0.96	0	Suprabasal	RPL13A
1386	0	0.671998875	0.999	0.967	0	Suprabasal	RPS6
1387	0	0.773606231	0.998	0.967	0	Suprabasal	RPS2
1388	0	0.656925194	0.999	0.97	0	Suprabasal	RPS14
1389	0	0.520370468	0.995	0.966	0	Suprabasal	RPS13
1390	0	0.673262613	0.997	0.968	0	Suprabasal	RPL18A
1391	0	0.64520242	0.999	0.971	0	Suprabasal	RPL7A
1392	0	0.64067634	0.998	0.972	0	Suprabasal	RPL8
1393	0	0.540130554	0.999	0.973	0	Suprabasal	RPS24
1394	0	0.562763293	0.998	0.972	0	Suprabasal	RPS19
1395	0	0.614002099	0.997	0.972	0	Suprabasal	RPL32
1396	0	0.533097	0.998	0.974	0	Suprabasal	RPL15
1397	0	0.625578634	0.998	0.974	0	Suprabasal	RPS3A
1398	0	0.729520982	0.999	0.975	0	Suprabasal	RPL10
1399	0	0.556078213	0.998	0.975	0	Suprabasal	RPL19
1400	0	0.677006742	0.999	0.976	0	Suprabasal	RPL28
1401	0	0.565799364	0.999	0.978	0	Suprabasal	RPS12
1402	0	0.697958548	0.998	0.978	0	Suprabasal	RPS8
1403	0	0.563914539	0.998	0.979	0	Suprabasal	RPL11
1404	0	0.789359727	0.999	0.981	0	Suprabasal	RPS18
1405	0	0.517686913	1	0.985	0	Suprabasal	RPLP1
1406	0	0.628799835	0.999	0.986	0	Suprabasal	RPL13
1407	2.74E-305	0.592880043	0.994	0.949	7.59E-301	Suprabasal	RPL23
1408	5.57E-304	0.477843215	0.996	0.967	1.54E-299	Suprabasal	RPL9
1409	5.53E-303	0.527554613	0.995	0.958	1.53E-298	Suprabasal	RPL14
1410	1.24E-302	0.492592991	0.995	0.969	3.44E-298	Suprabasal	RPL30
1411	4.04E-302	1.093499151	0.933	0.715	1.12E-297	Suprabasal	CSTA
1412	1.19E-294	0.663102637	0.999	0.977	3.28E-290	Suprabasal	KRT19
1413	1.06E-292	0.442210468	0.998	0.981	2.94E-288	Suprabasal	RPS27A
1414	3.22E-290	0.563857487	0.991	0.95	8.92E-286	Suprabasal	RPL35
1415	4.30E-275	0.464694109	0.993	0.969	1.19E-270	Suprabasal	RPL21
1416	5.52E-275	0.598506784	0.991	0.949	1.53E-270	Suprabasal	RPS11
1417	1.45E-268	0.540035177	0.989	0.936	4.00E-264	Suprabasal	BTF3
1418	2.24E-267	0.450046678	0.996	0.96	6.20E-263	Suprabasal	RPL24
1419	3.13E-261	0.598851361	0.981	0.91	8.67E-257	Suprabasal	PPIA
1420	1.95E-260	0.490403211	0.997	0.974	5.41E-256	Suprabasal	RPS15A
1421	3.03E-260	1.240787384	0.817	0.628	8.39E-256	Suprabasal	GLTP
1422	1.05E-254	1.037746691	0.898	0.76	2.91E-250	Suprabasal	RPL36A
1423	2.47E-254	0.718317081	0.953	0.845	6.84E-250	Suprabasal	SLC25A6
1424	1.43E-253	0.773547282	0.977	0.823	3.97E-249	Suprabasal	S100A9
1425	9.15E-253	0.927183414	0.982	0.863	2.53E-248	Suprabasal	S100A2
1426	1.71E-252	0.579482087	1	0.98	4.73E-248	Suprabasal	S100A11
1427	1.46E-249	0.599250701	0.98	0.913	4.04E-245	Suprabasal	EEF1B2
1428	3.73E-246	0.812799327	0.909	0.715	1.03E-241	Suprabasal	ATP1B3
1429	1.14E-242	0.473734409	0.993	0.951	3.16E-238	Suprabasal	RPL23A
1430	3.57E-242	0.851669109	0.953	0.78	9.88E-238	Suprabasal	S100A14
1431	1.78E-237	1.585334019	0.557	0.281	4.94E-233	Suprabasal	GAS5
1432	8.02E-234	0.942656651	0.911	0.717	2.22E-229	Suprabasal	EPAS1
1433	1.27E-223	0.930584912	0.549	0.252	3.52E-219	Suprabasal	MIR205HG
1434	1.64E-223	0.74073442	0.921	0.69	4.55E-219	Suprabasal	SFN
1435	4.31E-223	1.517383919	0.557	0.287	1.19E-218	Suprabasal	SNHG29
1436	7.52E-223	0.891468994	0.914	0.811	2.08E-218	Suprabasal	RPS10
1437	3.32E-221	1.547993771	0.605	0.34	9.19E-217	Suprabasal	GSTA4
1438	1.62E-218	1.746880833	0.706	0.439	4.47E-214	Suprabasal	LY6D
1439	2.05E-218	0.522541757	0.981	0.924	5.68E-214	Suprabasal	COX4I1
1440	8.70E-218	1.29571813	0.82	0.556	2.41E-213	Suprabasal	KRT6A
1441	6.23E-216	0.808582644	0.907	0.736	1.73E-211	Suprabasal	S100A16
1442	3.95E-213	1.202559682	0.836	0.684	1.09E-208	Suprabasal	RPS17
1443	1.23E-210	1.279388927	0.807	0.65	3.40E-206	Suprabasal	RPL17
1444	1.87E-207	0.765355211	0.973	0.915	5.19E-203	Suprabasal	RPS26
1445	9.47E-206	0.653503828	0.936	0.83	2.62E-201	Suprabasal	SLC25A5
1446	2.24E-203	1.560935626	0.418	0.165	6.20E-199	Suprabasal	UPK3BL1
1447	8.08E-203	0.588390064	0.97	0.878	2.24E-198	Suprabasal	TSPO
1448	1.29E-200	0.652582393	0.931	0.825	3.58E-196	Suprabasal	ATP5F1D
1449	1.28E-197	0.644383515	0.937	0.844	3.54E-193	Suprabasal	EIF3K
1450	5.88E-196	1.435334374	0.546	0.286	1.63E-191	Suprabasal	DAPL1
1451	6.31E-196	0.440270424	0.994	0.938	1.75E-191	Suprabasal	UBA52
1452	1.08E-194	1.251772886	0.607	0.353	2.98E-190	Suprabasal	EEF1G
1453	1.26E-193	0.347279744	1	0.993	3.49E-189	Suprabasal	EEF1A1
1454	3.61E-193	0.436429002	0.989	0.933	1.00E-188	Suprabasal	RPL27
1455	1.75E-188	1.253818485	0.804	0.656	4.84E-184	Suprabasal	CCND1
1456	5.17E-180	0.525748828	0.96	0.88	1.43E-175	Suprabasal	UQCRH
1457	1.35E-178	0.397082233	0.994	0.952	3.74E-174	Suprabasal	RPS25
1458	2.08E-178	0.323343758	1	0.992	5.75E-174	Suprabasal	TPT1
1459	2.15E-177	0.485682249	0.98	0.92	5.95E-173	Suprabasal	RPL4
1460	7.01E-176	0.427612382	0.991	0.927	1.94E-171	Suprabasal	GAPDH
1461	1.20E-174	0.731204132	0.907	0.807	3.33E-170	Suprabasal	CD81
1462	8.06E-174	0.571899645	0.934	0.864	2.23E-169	Suprabasal	SERBP1
1463	5.50E-173	1.161896128	0.636	0.389	1.52E-168	Suprabasal	NME2
1464	3.24E-172	0.526655407	0.978	0.912	8.97E-168	Suprabasal	PRDX1
1465	3.26E-170	0.3804675	0.995	0.961	9.03E-166	Suprabasal	RPL35A
1466	5.56E-167	0.436289818	0.998	0.96	1.54E-162	Suprabasal	RPL37A
1467	1.01E-166	1.630589849	0.41	0.186	2.81E-162	Suprabasal	TMPRSS11D
1468	3.71E-166	1.530288689	0.907	0.782	1.03E-161	Suprabasal	FABP5
1469	2.48E-165	0.422914477	0.986	0.938	6.87E-161	Suprabasal	RPL22
1470	7.51E-165	0.507769436	0.972	0.91	2.08E-160	Suprabasal	RPS20
1471	8.47E-164	0.80998584	0.829	0.68	2.34E-159	Suprabasal	SLC9A3R1
1472	4.89E-163	1.077814802	0.821	0.666	1.35E-158	Suprabasal	SERPINB1
1473	5.87E-162	0.840498345	0.758	0.535	1.62E-157	Suprabasal	ADH7
1474	3.49E-160	0.572884752	0.939	0.846	9.67E-156	Suprabasal	ATP5MC3
1475	8.65E-160	1.279179901	0.527	0.283	2.39E-155	Suprabasal	POLD4
1476	1.45E-158	1.487095144	0.461	0.232	4.00E-154	Suprabasal	LYPD3
1477	2.82E-158	1.241291466	0.577	0.36	7.80E-154	Suprabasal	TRIM7
1478	6.39E-158	1.335760576	0.511	0.274	1.77E-153	Suprabasal	PKP1
1479	2.25E-157	0.482332961	0.97	0.901	6.23E-153	Suprabasal	RPL31
1480	1.64E-153	1.9316476	0.254	0.082	4.54E-149	Suprabasal	PTN
1481	6.31E-152	0.650580612	0.851	0.607	1.75E-147	Suprabasal	UPK1B
1482	5.85E-151	0.743657222	0.816	0.68	1.62E-146	Suprabasal	CHCHD10
1483	7.04E-151	1.692643467	0.431	0.219	1.95E-146	Suprabasal	CSRP2
1484	6.78E-145	0.484752884	0.965	0.861	1.88E-140	Suprabasal	MGST1
1485	2.96E-143	0.868741661	0.723	0.526	8.19E-139	Suprabasal	MT1X
1486	2.83E-142	0.377609067	0.998	0.967	7.84E-138	Suprabasal	GSTP1
1487	3.37E-137	1.81543125	0.642	0.449	9.33E-133	Suprabasal	KRT13
1488	2.93E-136	0.483372145	0.942	0.867	8.11E-132	Suprabasal	ARPC2
1489	5.61E-135	1.201764809	0.544	0.343	1.55E-130	Suprabasal	TMEM40
1490	1.42E-133	0.730395543	0.916	0.84	3.92E-129	Suprabasal	DSP
1491	4.19E-133	0.404521983	0.998	0.97	1.16E-128	Suprabasal	RPS28
1492	1.20E-130	0.521124377	0.907	0.827	3.32E-126	Suprabasal	HNRNPA1
1493	3.35E-128	0.410991862	0.965	0.913	9.26E-124	Suprabasal	YBX1
1494	2.22E-127	0.82852332	0.712	0.529	6.16E-123	Suprabasal	PTPRZ1
1495	1.08E-126	0.39783163	0.998	0.967	2.99E-122	Suprabasal	RPL37
1496	2.16E-125	0.665147418	0.835	0.733	5.98E-121	Suprabasal	APRT
1497	9.84E-123	0.344883148	0.998	0.973	2.72E-118	Suprabasal	RPL34
1498	1.12E-122	0.384750565	0.965	0.896	3.09E-118	Suprabasal	NPM1
1499	4.40E-122	0.330701726	0.99	0.942	1.22E-117	Suprabasal	HINT1
1500	9.09E-122	0.292801031	1	0.99	2.52E-117	Suprabasal	RPL41
1501	2.12E-120	0.302117546	0.993	0.953	5.88E-116	Suprabasal	FAU
1502	4.02E-120	0.721224577	0.833	0.728	1.11E-115	Suprabasal	EIF4A1
1503	3.18E-117	0.547070117	0.87	0.756	8.79E-113	Suprabasal	TKT
1504	3.18E-117	0.365561095	0.996	0.963	8.79E-113	Suprabasal	RPL36
1505	1.57E-116	0.571765771	0.845	0.718	4.36E-112	Suprabasal	PPP1R14B
1506	7.88E-116	0.959276422	0.51	0.284	2.18E-111	Suprabasal	TLE5
1507	1.88E-115	0.527675789	0.907	0.813	5.22E-111	Suprabasal	C19orf33
1508	1.16E-114	1.088648779	0.533	0.353	3.21E-110	Suprabasal	LAD1
1509	2.45E-114	1.172632226	0.44	0.246	6.78E-110	Suprabasal	FAT2
1510	1.70E-113	0.427574366	0.947	0.88	4.71E-109	Suprabasal	SLC25A3
1511	6.06E-113	1.431200622	0.334	0.156	1.68E-108	Suprabasal	NSG1
1512	1.57E-112	1.223889025	0.566	0.386	4.35E-108	Suprabasal	DSC3
1513	1.53E-111	0.441540547	0.92	0.841	4.25E-107	Suprabasal	EIF3E
1514	3.81E-111	0.602616907	0.793	0.676	1.06E-106	Suprabasal	FAM162A
1515	5.35E-111	0.899221596	0.498	0.277	1.48E-106	Suprabasal	SEPTIN7
1516	1.19E-109	0.378195324	0.989	0.938	3.30E-105	Suprabasal	RPS21
1517	1.93E-109	1.210875487	0.342	0.159	5.36E-105	Suprabasal	UGT2A1
1518	1.35E-108	0.997658697	0.566	0.38	3.73E-104	Suprabasal	MTSS1
1519	1.45E-108	0.383903827	0.97	0.913	4.01E-104	Suprabasal	PABPC1
1520	9.68E-108	1.058738283	0.637	0.444	2.68E-103	Suprabasal	S100A8
1521	3.71E-106	0.840956535	0.764	0.584	1.03E-101	Suprabasal	SPINK5
1522	1.68E-104	0.777530001	0.734	0.595	4.66E-100	Suprabasal	PYCARD
1523	3.07E-102	0.419205977	0.909	0.823	8.50E-98	Suprabasal	TPI1
1524	3.06E-101	0.400540486	0.95	0.877	8.47E-97	Suprabasal	EEF1D
1525	7.72E-101	1.244891662	0.384	0.204	2.14E-96	Suprabasal	AKR1B10
1526	1.14E-99	1.439183896	0.356	0.186	3.17E-95	Suprabasal	PCP4L1
1527	2.44E-99	0.622714112	0.739	0.575	6.75E-95	Suprabasal	SERPINB5
1528	9.15E-99	1.191226914	0.478	0.298	2.53E-94	Suprabasal	RAB38
1529	1.69E-98	0.419533942	0.931	0.838	4.69E-94	Suprabasal	LDHB
1530	5.76E-97	0.631239279	0.811	0.698	1.60E-92	Suprabasal	AKR1C3
1531	5.96E-97	0.470907668	0.957	0.894	1.65E-92	Suprabasal	TXNIP
1532	1.17E-96	1.275222752	0.357	0.187	3.24E-92	Suprabasal	EGFL6
1533	2.45E-94	0.693980445	0.738	0.613	6.77E-90	Suprabasal	EMP2
1534	4.29E-94	1.304477941	0.265	0.115	1.19E-89	Suprabasal	LRATD1
1535	4.89E-94	0.934879546	0.4	0.214	1.35E-89	Suprabasal	CLCA4
1536	1.51E-93	0.353640535	0.984	0.944	4.19E-89	Suprabasal	ITM2B
1537	1.78E-93	0.386410614	0.977	0.906	4.92E-89	Suprabasal	CD9
1538	8.97E-92	0.475483228	0.931	0.84	2.48E-87	Suprabasal	DBI
1539	2.13E-91	1.122097874	0.353	0.183	5.88E-87	Suprabasal	SNHG16
1540	2.13E-90	0.358812391	0.986	0.927	5.89E-86	Suprabasal	TACSTD2
1541	9.26E-90	1.012729203	0.473	0.295	2.56E-85	Suprabasal	IL33
1542	5.21E-89	1.298216411	0.323	0.162	1.44E-84	Suprabasal	SNHG5
1543	6.26E-89	0.6608828	0.695	0.491	1.73E-84	Suprabasal	KRT4
1544	1.61E-88	0.38402522	0.949	0.869	4.46E-84	Suprabasal	KLF5
1545	2.15E-88	0.50212042	0.941	0.888	5.95E-84	Suprabasal	NFE2L2
1546	1.09E-87	0.468689997	0.898	0.835	3.01E-83	Suprabasal	NCL
1547	2.56E-86	1.119447815	0.315	0.156	7.08E-82	Suprabasal	SNHG6
1548	3.76E-86	0.679435443	0.728	0.612	1.04E-81	Suprabasal	MGST2
1549	4.90E-86	0.549949094	0.765	0.633	1.36E-81	Suprabasal	CLDN1
1550	5.21E-86	0.374789234	0.946	0.88	1.44E-81	Suprabasal	COX5B
1551	3.01E-84	0.925943404	0.44	0.265	8.34E-80	Suprabasal	SPRR1B
1552	3.85E-84	0.329607911	0.965	0.907	1.07E-79	Suprabasal	EEF2
1553	3.88E-84	1.022022858	0.439	0.274	1.07E-79	Suprabasal	SPON2
1554	1.78E-82	0.425366873	0.861	0.745	4.92E-78	Suprabasal	PTMS
1555	9.05E-82	0.612548947	0.776	0.669	2.51E-77	Suprabasal	NDUFA13
1556	1.20E-81	1.170424106	0.292	0.143	3.33E-77	Suprabasal	SNHG32
1557	1.61E-81	0.365102619	0.998	0.973	4.45E-77	Suprabasal	RPL39
1558	6.86E-81	1.315673399	0.317	0.166	1.90E-76	Suprabasal	CHP2
1559	2.19E-80	0.689845117	0.599	0.403	6.06E-76	Suprabasal	RNASEK
1560	9.79E-80	1.244672188	0.301	0.154	2.71E-75	Suprabasal	LGALS7
1561	8.24E-79	0.332743364	0.816	0.66	2.28E-74	Suprabasal	ALDH3A1
1562	3.48E-78	0.641893274	0.733	0.637	9.63E-74	Suprabasal	PDCD4
1563	2.96E-77	0.394726085	0.965	0.863	8.20E-73	Suprabasal	FXYD3
1564	3.97E-75	0.551732976	0.664	0.507	1.10E-70	Suprabasal	PLP2
1565	6.21E-75	0.666373141	0.657	0.553	1.72E-70	Suprabasal	CYC1
1566	9.81E-75	0.40884503	0.881	0.808	2.72E-70	Suprabasal	ATP5F1B
1567	2.34E-74	0.407290305	0.864	0.796	6.49E-70	Suprabasal	EIF3F
1568	6.04E-74	0.763358007	0.476	0.297	1.67E-69	Suprabasal	TRAPPC5
1569	2.40E-73	0.436739003	0.904	0.834	6.66E-69	Suprabasal	BTG1
1570	6.38E-73	0.48280916	0.957	0.907	1.77E-68	Suprabasal	IER2
1571	1.54E-72	0.481161381	0.835	0.742	4.26E-68	Suprabasal	MIF
1572	2.98E-72	0.407062724	0.872	0.79	8.26E-68	Suprabasal	PRDX2
1573	3.32E-72	0.944243836	0.386	0.227	9.20E-68	Suprabasal	MRPS24
1574	3.87E-72	0.386867788	0.97	0.886	1.07E-67	Suprabasal	ID1
1575	3.91E-71	1.048486224	0.418	0.262	1.08E-66	Suprabasal	DSG3
1576	4.67E-71	0.824646209	0.561	0.419	1.29E-66	Suprabasal	JAG1
1577	1.43E-70	0.568379017	0.722	0.637	3.97E-66	Suprabasal	ADH5
1578	2.01E-70	1.1970323	0.257	0.125	5.57E-66	Suprabasal	FMO2
1579	2.91E-70	1.097613005	0.297	0.156	8.07E-66	Suprabasal	DANCR
1580	3.92E-70	0.428388836	0.871	0.756	1.08E-65	Suprabasal	AKR1C2
1581	5.12E-70	0.916206474	0.425	0.273	1.42E-65	Suprabasal	RBP1
1582	7.49E-69	0.509029119	0.863	0.792	2.07E-64	Suprabasal	TSC22D1
1583	9.36E-69	0.254769706	0.993	0.963	2.59E-64	Suprabasal	H3F3A
1584	1.23E-68	0.87959551	0.472	0.31	3.41E-64	Suprabasal	LGALS7B
1585	3.27E-68	0.890488297	0.481	0.345	9.07E-64	Suprabasal	NECTIN1
1586	4.69E-68	0.489066548	0.79	0.714	1.30E-63	Suprabasal	ATP5PB
1587	1.07E-67	0.391567594	0.865	0.793	2.95E-63	Suprabasal	ATP5F1A
1588	2.22E-67	0.410108474	0.838	0.768	6.15E-63	Suprabasal	ATP5PO
1589	1.78E-66	0.862918635	0.512	0.37	4.92E-62	Suprabasal	ARL4D
1590	2.13E-66	0.63610808	0.574	0.417	5.89E-62	Suprabasal	RHOV
1591	2.76E-66	0.523529594	0.733	0.658	7.64E-62	Suprabasal	C1QBP
1592	3.24E-66	0.427106291	0.703	0.534	8.97E-62	Suprabasal	KLK11
1593	4.13E-65	0.771367239	0.376	0.218	1.14E-60	Suprabasal	LINC01578
1594	1.29E-64	0.35882285	0.836	0.749	3.58E-60	Suprabasal	ENO1
1595	1.01E-63	0.57828843	0.684	0.545	2.78E-59	Suprabasal	GCHFR
1596	1.16E-63	0.407343459	0.846	0.748	3.20E-59	Suprabasal	LMO4
1597	1.25E-63	0.610913256	0.449	0.274	3.47E-59	Suprabasal	ATP6V0C
1598	1.79E-63	0.88209295	0.322	0.179	4.96E-59	Suprabasal	CERT1
1599	4.73E-63	0.475801992	0.675	0.527	1.31E-58	Suprabasal	CD44
1600	5.30E-63	0.685637057	0.474	0.321	1.47E-58	Suprabasal	MYC
1601	9.90E-63	0.542307799	0.683	0.541	2.74E-58	Suprabasal	WDR83OS
1602	1.91E-62	0.472557127	0.734	0.648	5.30E-58	Suprabasal	JUP
1603	2.55E-62	0.420751156	0.745	0.636	7.07E-58	Suprabasal	SNHG8
1604	5.18E-62	0.424375849	0.817	0.742	1.43E-57	Suprabasal	EIF3H
1605	6.11E-59	0.536637517	0.66	0.527	1.69E-54	Suprabasal	RAP2B
1606	1.51E-58	0.83986764	0.35	0.207	4.19E-54	Suprabasal	SEPTIN2
1607	2.13E-58	0.632358817	0.658	0.565	5.91E-54	Suprabasal	MYCBP2
1608	2.66E-58	0.400942418	0.801	0.732	7.36E-54	Suprabasal	AP2S1
1609	7.95E-58	0.576235691	0.712	0.614	2.20E-53	Suprabasal	ARL4A
1610	9.51E-58	0.338586272	0.858	0.791	2.63E-53	Suprabasal	VDAC2
1611	4.18E-57	0.900328044	0.265	0.141	1.16E-52	Suprabasal	AOPEP
1612	4.47E-57	1.002575807	0.431	0.298	1.24E-52	Suprabasal	ZNF750
1613	4.86E-57	0.862654391	0.413	0.281	1.35E-52	Suprabasal	LINC00511
1614	1.10E-56	0.536771012	0.627	0.474	3.05E-52	Suprabasal	GABARAP
1615	1.18E-56	0.774085129	0.455	0.313	3.26E-52	Suprabasal	HPGD
1616	4.71E-56	0.864771202	0.436	0.309	1.30E-51	Suprabasal	RAPGEFL1
1617	1.84E-55	0.955721832	0.341	0.214	5.08E-51	Suprabasal	NRARP
1618	2.94E-55	0.492670293	0.751	0.687	8.15E-51	Suprabasal	CLTB
1619	2.93E-54	0.264499794	0.946	0.889	8.11E-50	Suprabasal	YBX3
1620	3.65E-54	0.564531669	0.648	0.543	1.01E-49	Suprabasal	EGFR
1621	4.22E-54	0.330157139	0.992	0.955	1.17E-49	Suprabasal	RPS29
1622	9.64E-54	0.346363452	0.963	0.906	2.67E-49	Suprabasal	FOS
1623	1.41E-52	0.65864422	0.389	0.241	3.90E-48	Suprabasal	TOMM6
1624	1.63E-52	0.589175908	0.643	0.549	4.52E-48	Suprabasal	EBPL
1625	4.31E-52	0.457092148	0.708	0.636	1.19E-47	Suprabasal	EIF6
1626	6.95E-52	0.354255704	0.86	0.783	1.92E-47	Suprabasal	SH3BGRL3
1627	1.20E-51	1.450431207	0.313	0.192	3.32E-47	Suprabasal	KRT16
1628	4.15E-51	0.252581929	0.927	0.865	1.15E-46	Suprabasal	ZFAS1
1629	4.69E-50	0.378877023	0.828	0.765	1.30E-45	Suprabasal	RNF7
1630	5.28E-50	0.286820953	0.958	0.904	1.46E-45	Suprabasal	JUNB
1631	6.63E-50	1.079330576	0.334	0.215	1.84E-45	Suprabasal	GJB5
1632	6.73E-50	1.395771043	0.26	0.153	1.86E-45	Suprabasal	GBP6
1633	2.12E-49	0.526041533	0.672	0.59	5.87E-45	Suprabasal	ATP5MC1
1634	2.47E-49	0.746623253	0.332	0.201	6.83E-45	Suprabasal	SIX3
1635	6.04E-49	0.543624859	0.644	0.526	1.67E-44	Suprabasal	DDT
1636	1.37E-48	0.472507563	0.675	0.592	3.80E-44	Suprabasal	TRIM29
1637	2.33E-48	0.797588318	0.459	0.334	6.44E-44	Suprabasal	NDUFA7
1638	2.91E-48	0.489047327	0.704	0.626	8.06E-44	Suprabasal	TIMM13
1639	6.53E-48	0.341283977	0.828	0.749	1.81E-43	Suprabasal	RAB25
1640	1.32E-47	0.447151072	0.737	0.68	3.64E-43	Suprabasal	HADHA
1641	1.65E-47	0.279718609	0.918	0.863	4.56E-43	Suprabasal	EDF1
1642	1.98E-47	0.477640293	0.645	0.549	5.49E-43	Suprabasal	SYTL1
1643	2.92E-47	0.267166946	0.901	0.842	8.08E-43	Suprabasal	COX5A
1644	3.66E-47	0.376965072	0.789	0.732	1.01E-42	Suprabasal	ATP5F1C
1645	3.76E-47	0.476789428	0.681	0.606	1.04E-42	Suprabasal	NHP2
1646	4.93E-47	0.436349248	0.737	0.684	1.36E-42	Suprabasal	CYCS
1647	5.99E-47	0.58774251	0.61	0.529	1.66E-42	Suprabasal	TMEM134
1648	6.42E-47	0.504697997	0.713	0.629	1.78E-42	Suprabasal	ALKBH7
1649	7.65E-47	0.315675256	0.836	0.784	2.12E-42	Suprabasal	RAN
1650	7.84E-47	0.354325395	0.824	0.758	2.17E-42	Suprabasal	POLR1D
1651	1.56E-46	0.277745755	0.947	0.895	4.31E-42	Suprabasal	ATP5MC2
1652	1.66E-46	0.702556434	0.364	0.234	4.58E-42	Suprabasal	GNG10
1653	1.85E-46	0.338055562	0.839	0.775	5.13E-42	Suprabasal	MZT2B
1654	2.22E-46	0.791909766	0.404	0.286	6.14E-42	Suprabasal	NOTCH1
1655	8.37E-46	0.637862312	0.544	0.448	2.32E-41	Suprabasal	NME1
1656	9.20E-46	0.554404569	0.654	0.575	2.55E-41	Suprabasal	PSMA2
1657	1.62E-45	1.009713138	0.313	0.205	4.49E-41	Suprabasal	CYP4F3
1658	5.99E-45	0.540957694	0.593	0.483	1.66E-40	Suprabasal	CDK2AP1
1659	9.31E-44	0.517781237	0.646	0.552	2.58E-39	Suprabasal	PTPN13
1660	1.31E-43	0.487038504	0.67	0.58	3.63E-39	Suprabasal	MPZL2
1661	1.83E-43	0.460929636	0.672	0.612	5.05E-39	Suprabasal	PHB2
1662	2.41E-43	0.372806944	0.756	0.696	6.66E-39	Suprabasal	ENSA
1663	3.40E-43	0.44725586	0.656	0.574	9.43E-39	Suprabasal	HMGA1
1664	6.13E-43	0.37300492	0.804	0.734	1.70E-38	Suprabasal	NDUFA11
1665	6.30E-43	0.904879331	0.392	0.279	1.74E-38	Suprabasal	MRTFB
1666	8.09E-43	0.578535103	0.538	0.436	2.24E-38	Suprabasal	SRGAP3
1667	8.69E-43	0.257395443	0.803	0.691	2.41E-38	Suprabasal	CTSC
1668	8.90E-43	0.250916628	0.911	0.848	2.46E-38	Suprabasal	COX8A
1669	2.37E-42	0.542551041	0.658	0.596	6.56E-38	Suprabasal	NDUFA10
1670	2.57E-42	0.307764272	0.866	0.804	7.12E-38	Suprabasal	NDUFB11
1671	2.80E-42	0.461072255	0.697	0.631	7.74E-38	Suprabasal	RBM3
1672	4.30E-42	0.311742289	0.841	0.776	1.19E-37	Suprabasal	SNRPD2
1673	5.65E-42	0.67230936	0.31	0.191	1.57E-37	Suprabasal	XIST
1674	6.44E-42	0.295816268	0.839	0.804	1.78E-37	Suprabasal	HNRNPA3
1675	8.39E-42	0.378098116	0.778	0.716	2.32E-37	Suprabasal	NOP53
1676	1.12E-41	0.504660905	0.665	0.593	3.11E-37	Suprabasal	RSL1D1
1677	1.46E-41	0.461590987	0.679	0.598	4.04E-37	Suprabasal	MRPS34
1678	2.03E-41	0.369105441	0.73	0.672	5.61E-37	Suprabasal	RNH1
1679	2.22E-41	0.832825053	0.326	0.214	6.14E-37	Suprabasal	BMP7
1680	4.71E-41	0.332683056	0.682	0.592	1.30E-36	Suprabasal	ALDH3A2
1681	6.74E-41	0.95020524	0.327	0.221	1.87E-36	Suprabasal	SUSD4
1682	7.72E-41	0.471868949	0.598	0.48	2.14E-36	Suprabasal	PGLS
1683	2.23E-40	0.517708177	0.591	0.51	6.17E-36	Suprabasal	IMPDH2
1684	6.29E-40	0.42102454	0.682	0.596	1.74E-35	Suprabasal	TUBA1C
1685	7.49E-40	0.603400182	0.492	0.385	2.08E-35	Suprabasal	PRXL2A
1686	8.28E-40	0.424440069	0.703	0.645	2.29E-35	Suprabasal	RPL22L1
1687	8.68E-40	0.4892493	0.716	0.64	2.40E-35	Suprabasal	SDC1
1688	1.31E-39	0.83441445	0.395	0.294	3.63E-35	Suprabasal	NOTCH3
1689	1.62E-39	0.376389875	0.742	0.696	4.50E-35	Suprabasal	RAB10
1690	3.81E-39	0.286991378	0.846	0.805	1.05E-34	Suprabasal	TOMM20
1691	4.06E-39	0.393478474	0.742	0.684	1.12E-34	Suprabasal	AP2M1
1692	5.75E-39	0.769115751	0.278	0.171	1.59E-34	Suprabasal	POLR2J3
1693	1.39E-38	0.697831432	0.493	0.405	3.84E-34	Suprabasal	MRPL12
1694	1.46E-38	0.325351793	0.794	0.738	4.05E-34	Suprabasal	JPT1
1695	3.13E-38	0.465625295	0.635	0.563	8.67E-34	Suprabasal	MPST
1696	7.55E-38	0.913203275	0.278	0.176	2.09E-33	Suprabasal	MMP28
1697	9.11E-38	0.567867964	0.598	0.527	2.52E-33	Suprabasal	ZBTB44
1698	2.18E-37	0.275567682	0.811	0.735	6.02E-33	Suprabasal	PPA1
1699	7.17E-37	0.619808947	0.535	0.448	1.98E-32	Suprabasal	MRPS12
1700	1.06E-36	0.386180982	0.74	0.69	2.94E-32	Suprabasal	PA2G4
1701	3.15E-35	0.317330704	0.825	0.758	8.73E-31	Suprabasal	HIGD2A
1702	3.58E-35	0.824324537	0.385	0.288	9.90E-31	Suprabasal	PGM2
1703	3.72E-35	0.892955031	0.294	0.195	1.03E-30	Suprabasal	RPP21
1704	6.01E-35	0.604798443	0.516	0.421	1.66E-30	Suprabasal	SMARCE1
1705	7.38E-35	0.359173545	0.688	0.647	2.04E-30	Suprabasal	UQCRC2
1706	2.30E-34	0.757168056	0.327	0.226	6.37E-30	Suprabasal	RAD50
1707	3.06E-34	0.636648591	0.448	0.355	8.48E-30	Suprabasal	FGFR3
1708	1.51E-33	0.455695538	0.58	0.494	4.17E-29	Suprabasal	EPB41L4A-AS1
1709	2.57E-33	0.416582923	0.692	0.611	7.12E-29	Suprabasal	PRSS23
1710	7.54E-33	0.776747445	0.269	0.174	2.09E-28	Suprabasal	C17orf49
1711	9.50E-33	0.612389174	0.283	0.184	2.63E-28	Suprabasal	SNCA
1712	1.03E-32	0.360198454	0.682	0.643	2.86E-28	Suprabasal	EIF5A
1713	1.09E-32	0.401607065	0.713	0.659	3.01E-28	Suprabasal	RHOC
1714	3.12E-32	0.347167699	0.662	0.608	8.64E-28	Suprabasal	PPP1CA
1715	4.12E-32	0.672554311	0.396	0.298	1.14E-27	Suprabasal	DDX39B
1716	5.40E-32	0.638142306	0.388	0.29	1.50E-27	Suprabasal	FRMD6
1717	7.52E-32	0.466476215	0.606	0.528	2.08E-27	Suprabasal	ADI1
1718	1.49E-31	0.394587332	0.699	0.644	4.12E-27	Suprabasal	AKR1A1
1719	1.66E-31	0.283665223	0.875	0.804	4.60E-27	Suprabasal	AHNAK
1720	1.86E-31	0.694554305	0.414	0.317	5.14E-27	Suprabasal	IL20RB
1721	1.88E-31	0.40319982	0.696	0.643	5.21E-27	Suprabasal	CPNE3
1722	2.48E-31	0.655438742	0.423	0.333	6.87E-27	Suprabasal	TUBA4A
1723	3.10E-31	0.616005109	0.472	0.379	8.58E-27	Suprabasal	TCEA3
1724	3.86E-31	0.257273541	0.795	0.725	1.07E-26	Suprabasal	ARPC5
1725	5.09E-31	0.289047163	0.682	0.588	1.41E-26	Suprabasal	GADD45A
1726	6.45E-31	0.515367681	0.509	0.431	1.79E-26	Suprabasal	HRAS
1727	8.84E-31	0.425494863	0.548	0.445	2.45E-26	Suprabasal	MICOS10
1728	1.45E-30	0.513631074	0.353	0.25	4.02E-26	Suprabasal	FERMT1
1729	2.50E-30	0.4501292	0.621	0.562	6.93E-26	Suprabasal	MZT2A
1730	3.86E-30	0.349568598	0.708	0.655	1.07E-25	Suprabasal	FKBP1A
1731	9.56E-30	0.518088041	0.533	0.453	2.65E-25	Suprabasal	MAOA
1732	1.59E-29	0.349990011	0.827	0.762	4.41E-25	Suprabasal	BTG2
1733	2.99E-29	0.259510818	0.86	0.817	8.27E-25	Suprabasal	PSMA7
1734	4.15E-29	0.544286103	0.442	0.345	1.15E-24	Suprabasal	PROM2
1735	5.68E-29	0.250033359	0.857	0.806	1.57E-24	Suprabasal	PNRC1
1736	1.52E-28	0.35575259	0.686	0.641	4.22E-24	Suprabasal	PGAM1
1737	1.56E-28	0.371278544	0.649	0.591	4.32E-24	Suprabasal	TIMM8B
1738	2.22E-28	0.42951809	0.624	0.579	6.13E-24	Suprabasal	OAT
1739	2.41E-28	0.335873249	0.685	0.647	6.67E-24	Suprabasal	EIF3M
1740	3.85E-28	0.535923713	0.433	0.336	1.06E-23	Suprabasal	PSMA6
1741	6.77E-28	0.335412724	0.706	0.656	1.88E-23	Suprabasal	MYOF
1742	7.67E-28	0.336881984	0.764	0.714	2.12E-23	Suprabasal	SYPL1
1743	8.26E-28	0.381952189	0.666	0.616	2.29E-23	Suprabasal	NDUFS7
1744	1.40E-27	0.54767194	0.524	0.455	3.86E-23	Suprabasal	NIFK
1745	1.57E-27	0.582682158	0.327	0.232	4.35E-23	Suprabasal	C16orf74
1746	2.29E-27	0.268467733	0.815	0.779	6.33E-23	Suprabasal	TALDO1
1747	2.85E-27	0.317226659	0.69	0.622	7.90E-23	Suprabasal	ITGA2
1748	3.60E-27	0.439259625	0.534	0.45	9.96E-23	Suprabasal	SNHG7
1749	6.37E-27	0.840670348	0.436	0.358	1.76E-22	Suprabasal	CRABP2
1750	7.35E-27	0.602512683	0.422	0.331	2.04E-22	Suprabasal	UBE2V1
1751	7.96E-27	0.53446491	0.402	0.312	2.20E-22	Suprabasal	NGRN
1752	8.40E-27	0.492387383	0.578	0.523	2.33E-22	Suprabasal	TXN2
1753	8.81E-27	0.320490471	0.699	0.612	2.44E-22	Suprabasal	PHLDA2
1754	1.79E-26	0.678021718	0.379	0.292	4.96E-22	Suprabasal	SULT2B1
1755	1.98E-26	0.373882901	0.895	0.825	5.48E-22	Suprabasal	S100A10
1756	2.40E-26	0.353421428	0.65	0.606	6.65E-22	Suprabasal	APEX1
1757	3.35E-26	0.547433486	0.483	0.412	9.28E-22	Suprabasal	BZW2
1758	4.29E-26	0.653950616	0.398	0.314	1.19E-21	Suprabasal	TP53I3
1759	4.61E-26	0.298768929	0.689	0.641	1.28E-21	Suprabasal	HP1BP3
1760	7.21E-26	0.73527168	0.376	0.3	2.00E-21	Suprabasal	VAV3
1761	7.64E-26	0.323470017	0.719	0.677	2.12E-21	Suprabasal	NDUFB8
1762	8.28E-26	0.501811358	0.553	0.5	2.29E-21	Suprabasal	DCXR
1763	8.51E-26	0.642673294	0.461	0.393	2.36E-21	Suprabasal	KMT5A
1764	1.05E-25	0.522737702	0.541	0.477	2.90E-21	Suprabasal	MRPS26
1765	1.74E-25	0.638433277	0.423	0.35	4.83E-21	Suprabasal	CROT
1766	2.60E-25	0.285868169	0.716	0.662	7.20E-21	Suprabasal	TECR
1767	2.70E-25	0.712178437	0.375	0.296	7.47E-21	Suprabasal	ABCC5
1768	2.76E-25	0.299665021	0.638	0.573	7.66E-21	Suprabasal	CBR1
1769	4.66E-25	0.576597107	0.449	0.375	1.29E-20	Suprabasal	HSD17B10
1770	5.33E-25	0.566490217	0.483	0.41	1.48E-20	Suprabasal	RBM4
1771	7.27E-25	0.424939097	0.535	0.458	2.01E-20	Suprabasal	TAX1BP3
1772	7.67E-25	0.457376433	0.53	0.468	2.12E-20	Suprabasal	STAP2
1773	7.77E-25	0.388751226	0.589	0.519	2.15E-20	Suprabasal	TPD52L1
1774	8.00E-25	0.278897137	0.65	0.566	2.21E-20	Suprabasal	FOSB
1775	8.33E-25	0.675854852	0.285	0.204	2.31E-20	Suprabasal	CLEC2B
1776	1.36E-24	0.355926511	0.597	0.531	3.78E-20	Suprabasal	TPD52
1777	1.46E-24	0.804335888	0.269	0.19	4.03E-20	Suprabasal	EPHB6
1778	1.47E-24	0.396805541	0.58	0.519	4.07E-20	Suprabasal	ELL2
1779	1.49E-24	0.417995975	0.504	0.414	4.12E-20	Suprabasal	MICOS13
1780	1.87E-24	0.78185967	0.334	0.253	5.18E-20	Suprabasal	NUDT8
1781	2.53E-24	0.278060467	0.755	0.723	6.99E-20	Suprabasal	MDH2
1782	2.61E-24	0.393743465	0.603	0.532	7.21E-20	Suprabasal	A4GALT
1783	2.75E-24	0.62525757	0.344	0.262	7.63E-20	Suprabasal	SOX15
1784	3.28E-24	0.314860095	0.568	0.485	9.08E-20	Suprabasal	BST2
1785	3.95E-24	0.424852427	0.386	0.298	1.09E-19	Suprabasal	LRRC75A
1786	5.09E-24	0.299374772	0.661	0.615	1.41E-19	Suprabasal	HNRNPAB
1787	5.19E-24	0.498532374	0.474	0.404	1.44E-19	Suprabasal	BLOC1S2
1788	5.87E-24	0.322925765	0.648	0.603	1.63E-19	Suprabasal	UBE2I
1789	5.97E-24	0.63505169	0.407	0.327	1.65E-19	Suprabasal	PSMD9
1790	2.32E-23	0.32464264	0.652	0.615	6.42E-19	Suprabasal	MBD2
1791	2.58E-23	0.597531629	0.442	0.374	7.15E-19	Suprabasal	PKP3
1792	2.64E-23	0.282235435	0.734	0.696	7.30E-19	Suprabasal	PSMB6
1793	4.44E-23	0.425094013	0.635	0.603	1.23E-18	Suprabasal	PTGR1
1794	5.20E-23	0.344001132	0.648	0.604	1.44E-18	Suprabasal	ETFB
1795	1.02E-22	0.573919534	0.423	0.349	2.82E-18	Suprabasal	DGKA
1796	1.22E-22	0.491868339	0.539	0.484	3.39E-18	Suprabasal	FZD6
1797	2.10E-22	0.403208464	0.419	0.336	5.83E-18	Suprabasal	CCND2
1798	3.05E-22	0.445839686	0.554	0.515	8.45E-18	Suprabasal	PABPC4
1799	3.06E-22	0.414530637	0.531	0.483	8.47E-18	Suprabasal	FBL
1800	3.08E-22	0.40398473	0.42	0.333	8.53E-18	Suprabasal	ITGA6
1801	3.98E-22	0.47188267	0.54	0.482	1.10E-17	Suprabasal	ZFYVE21
1802	5.12E-22	0.284902082	0.668	0.616	1.42E-17	Suprabasal	ARPC1B
1803	5.48E-22	0.378076137	0.607	0.567	1.52E-17	Suprabasal	RAB5IF
1804	5.92E-22	0.647420715	0.383	0.314	1.64E-17	Suprabasal	SRM
1805	7.11E-22	0.529433153	0.264	0.184	1.97E-17	Suprabasal	CYP51A1
1806	8.58E-22	0.256515852	0.722	0.648	2.38E-17	Suprabasal	EPHX1
1807	8.67E-22	0.253536583	0.757	0.727	2.40E-17	Suprabasal	UQCRFS1
1808	8.95E-22	0.294484878	0.751	0.713	2.48E-17	Suprabasal	TMEM14C
1809	9.66E-22	0.812493513	0.284	0.212	2.68E-17	Suprabasal	HEY1
1810	1.07E-21	0.434666204	0.569	0.529	2.97E-17	Suprabasal	SUCLG1
1811	1.29E-21	0.58941433	0.395	0.32	3.58E-17	Suprabasal	COMTD1
1812	1.79E-21	0.689281721	0.423	0.359	4.97E-17	Suprabasal	TRIM24
1813	3.41E-21	0.384902516	0.556	0.5	9.46E-17	Suprabasal	PHLDA3
1814	5.67E-21	0.437772044	0.484	0.414	1.57E-16	Suprabasal	PIR
1815	1.08E-20	0.517981657	0.432	0.364	2.98E-16	Suprabasal	KCTD1
1816	1.21E-20	0.722748659	0.267	0.197	3.35E-16	Suprabasal	SRD5A1
1817	1.53E-20	0.35621427	0.674	0.642	4.24E-16	Suprabasal	PITX1
1818	1.80E-20	0.725924186	0.255	0.184	4.98E-16	Suprabasal	ATP13A4
1819	2.26E-20	0.322980325	0.631	0.593	6.26E-16	Suprabasal	EIF2S3
1820	2.49E-20	0.518801866	0.462	0.404	6.88E-16	Suprabasal	MRPL4
1821	3.89E-20	0.505694988	0.388	0.317	1.08E-15	Suprabasal	NOB1
1822	3.90E-20	0.261594998	0.701	0.676	1.08E-15	Suprabasal	FUS
1823	3.97E-20	0.398831628	0.591	0.542	1.10E-15	Suprabasal	IMP3
1824	4.25E-20	0.275369583	0.694	0.655	1.18E-15	Suprabasal	MDH1
1825	4.49E-20	0.378891247	0.584	0.542	1.24E-15	Suprabasal	TMEM141
1826	4.67E-20	0.398767727	0.556	0.51	1.29E-15	Suprabasal	TOMM22
1827	5.21E-20	0.343306947	0.578	0.522	1.44E-15	Suprabasal	CAPG
1828	5.64E-20	0.402752597	0.591	0.537	1.56E-15	Suprabasal	COA3
1829	2.99E-19	0.280381181	0.681	0.654	8.27E-15	Suprabasal	COMT
1830	3.16E-19	0.288127703	0.679	0.58	8.75E-15	Suprabasal	CYP4B1
1831	6.26E-19	0.428505153	0.46	0.393	1.73E-14	Suprabasal	COLCA1
1832	1.39E-18	0.618651575	0.299	0.23	3.86E-14	Suprabasal	SARNP
1833	1.54E-18	0.258036779	0.615	0.541	4.27E-14	Suprabasal	AHNAK2
1834	1.58E-18	0.301567916	0.601	0.558	4.39E-14	Suprabasal	ETHE1
1835	1.94E-18	0.809100581	0.371	0.313	5.37E-14	Suprabasal	LAYN
1836	2.12E-18	0.266956368	0.706	0.681	5.86E-14	Suprabasal	EIF1AX
1837	2.13E-18	0.776943597	0.359	0.298	5.90E-14	Suprabasal	RNF168
1838	2.62E-18	0.374094365	0.509	0.446	7.26E-14	Suprabasal	TCF4
1839	3.09E-18	0.557171406	0.31	0.243	8.57E-14	Suprabasal	BCL11A
1840	6.19E-18	0.481751851	0.478	0.424	1.71E-13	Suprabasal	NT5C
1841	6.58E-18	0.302826783	0.693	0.673	1.82E-13	Suprabasal	LSM7
1842	6.90E-18	0.331212816	0.63	0.602	1.91E-13	Suprabasal	LAMTOR1
1843	7.45E-18	0.304489042	0.634	0.602	2.06E-13	Suprabasal	CLNS1A
1844	1.36E-17	0.286649558	0.664	0.617	3.77E-13	Suprabasal	KRTCAP2
1845	2.71E-17	0.515139922	0.275	0.203	7.51E-13	Suprabasal	EGR3
1846	1.29E-16	0.267791467	0.655	0.61	3.57E-12	Suprabasal	NCOA4
1847	1.48E-16	0.413303345	0.49	0.438	4.09E-12	Suprabasal	BCL7C
1848	1.77E-16	0.348518018	0.537	0.491	4.91E-12	Suprabasal	HDAC1
1849	2.20E-16	0.251173595	0.654	0.618	6.10E-12	Suprabasal	TMEM54
1850	3.27E-16	0.323900445	0.556	0.51	9.06E-12	Suprabasal	CDK6
1851	4.70E-16	0.37249937	0.512	0.479	1.30E-11	Suprabasal	GLRX3
1852	4.83E-16	0.346549676	0.556	0.527	1.34E-11	Suprabasal	OLA1
1853	5.88E-16	0.568728763	0.357	0.297	1.63E-11	Suprabasal	RPP25L
1854	6.13E-16	0.640685579	0.468	0.412	1.70E-11	Suprabasal	UNC5B-AS1
1855	6.32E-16	0.270829998	0.699	0.667	1.75E-11	Suprabasal	KDM5B
1856	6.73E-16	0.474122205	0.383	0.312	1.86E-11	Suprabasal	IL1RN
1857	8.23E-16	0.608120588	0.353	0.296	2.28E-11	Suprabasal	DKC1
1858	1.14E-15	0.26103496	0.64	0.606	3.15E-11	Suprabasal	HNRNPM
1859	1.60E-15	0.573938632	0.305	0.244	4.44E-11	Suprabasal	ADAM28
1860	1.78E-15	0.381879016	0.452	0.397	4.94E-11	Suprabasal	CRTAP
1861	2.41E-15	0.486301477	0.573	0.521	6.67E-11	Suprabasal	FGFBP1
1862	2.41E-15	0.571037371	0.397	0.346	6.68E-11	Suprabasal	AFG3L2
1863	2.60E-15	0.575987524	0.318	0.259	7.21E-11	Suprabasal	NUDT16L1
1864	5.45E-15	0.418486564	0.534	0.486	1.51E-10	Suprabasal	ID2
1865	6.87E-15	0.518815504	0.453	0.407	1.90E-10	Suprabasal	POLR2G
1866	7.53E-15	0.291271661	0.579	0.541	2.09E-10	Suprabasal	C1orf122
1867	8.25E-15	0.499946954	0.458	0.398	2.29E-10	Suprabasal	FAM83A
1868	9.43E-15	0.586107904	0.361	0.316	2.61E-10	Suprabasal	INPP1
1869	9.79E-15	0.456710627	0.424	0.375	2.71E-10	Suprabasal	DBNL
1870	1.11E-14	0.299992875	0.614	0.599	3.07E-10	Suprabasal	SRSF2
1871	1.14E-14	0.317233011	0.639	0.606	3.15E-10	Suprabasal	PPIC
1872	1.18E-14	0.258891318	0.69	0.616	3.28E-10	Suprabasal	GSTA1
1873	1.52E-14	0.453893152	0.379	0.327	4.21E-10	Suprabasal	ZNF385A
1874	2.02E-14	0.444828361	0.467	0.417	5.59E-10	Suprabasal	TOMM5
1875	2.67E-14	0.708029227	0.282	0.225	7.38E-10	Suprabasal	GJB3
1876	3.70E-14	0.697955676	0.295	0.239	1.02E-09	Suprabasal	PACSIN3
1877	4.99E-14	0.298612886	0.605	0.582	1.38E-09	Suprabasal	CAPN1
1878	5.38E-14	0.454374939	0.448	0.401	1.49E-09	Suprabasal	CTNNBIP1
1879	6.89E-14	0.325405182	0.638	0.603	1.91E-09	Suprabasal	ADSS
1880	8.08E-14	0.339484416	0.563	0.525	2.24E-09	Suprabasal	SSNA1
1881	8.60E-14	0.395295777	0.579	0.552	2.38E-09	Suprabasal	STIM2
1882	9.70E-14	0.388353354	0.458	0.409	2.69E-09	Suprabasal	GM2A
1883	9.76E-14	0.474152714	0.377	0.32	2.70E-09	Suprabasal	PMF1
1884	1.11E-13	0.437085733	0.475	0.437	3.08E-09	Suprabasal	SDHD
1885	1.22E-13	0.492297211	0.364	0.311	3.38E-09	Suprabasal	EPHA4
1886	1.48E-13	0.358346742	0.432	0.386	4.10E-09	Suprabasal	GPC1
1887	1.59E-13	0.351444673	0.532	0.497	4.39E-09	Suprabasal	ARF5
1888	1.68E-13	0.360471084	0.489	0.446	4.65E-09	Suprabasal	CTDSPL
1889	1.93E-13	0.409026895	0.495	0.455	5.34E-09	Suprabasal	CTTNBP2NL
1890	2.82E-13	0.36245589	0.499	0.464	7.81E-09	Suprabasal	GGCT
1891	2.87E-13	0.523558318	0.302	0.244	7.96E-09	Suprabasal	VTCN1
1892	3.69E-13	0.36629193	0.519	0.492	1.02E-08	Suprabasal	DCTN2
1893	4.25E-13	0.400126743	0.5	0.465	1.18E-08	Suprabasal	CRYBG1
1894	4.77E-13	0.592210367	0.336	0.284	1.32E-08	Suprabasal	STX6
1895	6.61E-13	0.359008351	0.441	0.394	1.83E-08	Suprabasal	ARL5A
1896	6.90E-13	0.430712209	0.263	0.204	1.91E-08	Suprabasal	TNC
1897	7.55E-13	0.607487879	0.292	0.241	2.09E-08	Suprabasal	TMEM161B-AS1
1898	9.54E-13	0.261178948	0.632	0.609	2.64E-08	Suprabasal	RCN2
1899	1.04E-12	0.27353172	0.591	0.563	2.87E-08	Suprabasal	EFHD2
1900	1.16E-12	0.606773513	0.36	0.31	3.22E-08	Suprabasal	GSTZ1
1901	1.52E-12	0.48646401	0.275	0.22	4.21E-08	Suprabasal	GGH
1902	1.96E-12	0.517290795	0.44	0.403	5.43E-08	Suprabasal	TMEM14A
1903	2.02E-12	0.486945841	0.308	0.253	5.59E-08	Suprabasal	MCC
1904	2.48E-12	0.433200408	0.447	0.414	6.87E-08	Suprabasal	PDHA1
1905	3.05E-12	0.360606336	0.451	0.399	8.44E-08	Suprabasal	RNF39
1906	3.22E-12	0.280140804	0.555	0.522	8.91E-08	Suprabasal	COA4
1907	3.48E-12	0.68688098	0.264	0.214	9.63E-08	Suprabasal	ARHGEF5
1908	4.97E-12	0.300869992	0.561	0.54	1.38E-07	Suprabasal	IP6K2
1909	5.12E-12	0.324943607	0.558	0.539	1.42E-07	Suprabasal	NDUFS3
1910	5.14E-12	0.252553288	0.625	0.601	1.42E-07	Suprabasal	PSMB4
1911	5.23E-12	0.405088072	0.477	0.441	1.45E-07	Suprabasal	LUC7L2
1912	7.71E-12	0.391658774	0.479	0.441	2.13E-07	Suprabasal	UBTF
1913	2.10E-11	0.27265459	0.591	0.573	5.82E-07	Suprabasal	PRKDC
1914	2.42E-11	0.625437093	0.275	0.228	6.71E-07	Suprabasal	HIST1H1E
1915	2.62E-11	0.453942568	0.363	0.316	7.25E-07	Suprabasal	NIPAL2
1916	3.10E-11	0.275704882	0.607	0.587	8.57E-07	Suprabasal	ARPC5L
1917	5.81E-11	0.320158926	0.495	0.464	1.61E-06	Suprabasal	PPP3CA
1918	6.21E-11	0.333764514	0.512	0.485	1.72E-06	Suprabasal	LSM2
1919	6.30E-11	0.541425351	0.315	0.269	1.75E-06	Suprabasal	CCDC115
1920	8.16E-11	0.468404425	0.361	0.318	2.26E-06	Suprabasal	COQ9
1921	8.80E-11	0.721464816	0.261	0.216	2.44E-06	Suprabasal	FAM3B
1922	9.26E-11	0.531769921	0.336	0.294	2.56E-06	Suprabasal	LDLRAP1
1923	9.58E-11	0.292739139	0.559	0.533	2.65E-06	Suprabasal	RBM17
1924	1.14E-10	0.421223884	0.391	0.352	3.17E-06	Suprabasal	IDH3B
1925	1.25E-10	0.293866222	0.529	0.499	3.45E-06	Suprabasal	MRPL34
1926	1.69E-10	0.55912972	0.376	0.335	4.68E-06	Suprabasal	PMVK
1927	1.94E-10	0.40850697	0.343	0.291	5.38E-06	Suprabasal	PPFIBP1
1928	2.54E-10	0.466690459	0.352	0.309	7.03E-06	Suprabasal	TMEM132A
1929	2.79E-10	0.614307083	0.257	0.211	7.71E-06	Suprabasal	FAM110A
1930	3.24E-10	0.39293385	0.472	0.443	8.98E-06	Suprabasal	MRPL11
1931	4.84E-10	0.302494612	0.497	0.471	1.34E-05	Suprabasal	CDC42SE1
1932	6.13E-10	0.254964231	0.382	0.341	1.70E-05	Suprabasal	RASSF6
1933	6.79E-10	0.26174246	0.612	0.601	1.88E-05	Suprabasal	PSMD7
1934	1.05E-09	0.341563992	0.266	0.214	2.92E-05	Suprabasal	TNS4
1935	1.07E-09	0.404268452	0.425	0.392	2.96E-05	Suprabasal	KNOP1
1936	1.28E-09	0.303729258	0.53	0.516	3.54E-05	Suprabasal	PHB
1937	1.28E-09	0.383942699	0.496	0.476	3.55E-05	Suprabasal	NAA10
1938	1.39E-09	0.285802093	0.505	0.474	3.85E-05	Suprabasal	APPL1
1939	1.53E-09	0.433657923	0.349	0.31	4.25E-05	Suprabasal	GNPDA1
1940	2.06E-09	0.349639506	0.384	0.349	5.72E-05	Suprabasal	RGS12
1941	2.12E-09	0.254311461	0.597	0.588	5.86E-05	Suprabasal	PDAP1
1942	2.16E-09	0.323000171	0.453	0.418	5.97E-05	Suprabasal	RHOD
1943	3.07E-09	0.420031229	0.416	0.382	8.49E-05	Suprabasal	TMEM159
1944	3.41E-09	0.383847051	0.307	0.26	9.43E-05	Suprabasal	CENPW
1945	3.48E-09	0.528428303	0.281	0.239	9.64E-05	Suprabasal	NDUFAF4
1946	3.52E-09	0.396880234	0.427	0.395	9.75E-05	Suprabasal	ALDH9A1
1947	3.96E-09	0.267435614	0.515	0.49	0.000109716	Suprabasal	SMIM15
1948	4.23E-09	0.293768694	0.539	0.52	0.000117073	Suprabasal	ECHDC1
1949	4.29E-09	0.33870608	0.36	0.316	0.000118873	Suprabasal	SUPT4H1
1950	4.96E-09	0.497778544	0.292	0.249	0.000137269	Suprabasal	MTLN
1951	5.22E-09	0.287096746	0.501	0.48	0.000144583	Suprabasal	CHMP4A
1952	5.43E-09	0.633491982	0.252	0.212	0.000150284	Suprabasal	TMEM65
1953	5.71E-09	0.604612642	0.272	0.232	0.00015813	Suprabasal	SH3BP5
1954	7.21E-09	0.443060319	0.358	0.322	0.000199537	Suprabasal	RHBDL2
1955	8.24E-09	0.302936272	0.545	0.53	0.000228143	Suprabasal	MRPL27
1956	9.40E-09	0.496489649	0.341	0.3	0.000260235	Suprabasal	SYNGR1
1957	1.00E-08	0.406189713	0.453	0.43	0.000276958	Suprabasal	MRPS18B
1958	1.38E-08	0.303495308	0.521	0.5	0.000382211	Suprabasal	GLRX5
1959	1.45E-08	0.449001449	0.386	0.352	0.000400512	Suprabasal	SLC25A11
1960	1.47E-08	0.483677831	0.282	0.241	0.000407063	Suprabasal	ANKHD1
1961	1.78E-08	0.291687775	0.525	0.508	0.000491721	Suprabasal	UBE2V2
1962	2.23E-08	0.286303892	0.462	0.432	0.00061667	Suprabasal	ISOC2
1963	2.35E-08	0.540962216	0.27	0.232	0.000649439	Suprabasal	GNAL
1964	2.74E-08	0.438137292	0.4	0.37	0.000757818	Suprabasal	ITPA
1965	2.89E-08	0.434940043	0.38	0.349	0.000799985	Suprabasal	METAP1
1966	3.87E-08	0.466229632	0.318	0.281	0.001070657	Suprabasal	ARHGAP23
1967	3.91E-08	0.422168248	0.424	0.405	0.00108293	Suprabasal	ZNF770
1968	4.34E-08	0.334245906	0.479	0.465	0.001201434	Suprabasal	SRPK1
1969	4.93E-08	0.421276604	0.369	0.341	0.001364926	Suprabasal	MRPS25
1970	6.04E-08	0.398109275	0.435	0.406	0.001671889	Suprabasal	PIGF
1971	6.17E-08	0.290158989	0.554	0.544	0.00170926	Suprabasal	ACAP2
1972	6.44E-08	0.383150803	0.262	0.222	0.001782809	Suprabasal	RIMS1
1973	6.48E-08	0.365037592	0.3	0.26	0.001794955	Suprabasal	GPS2
1974	7.26E-08	0.316566944	0.438	0.412	0.002010506	Suprabasal	MXRA7
1975	7.27E-08	0.31683009	0.456	0.435	0.002012931	Suprabasal	ARPC4
1976	7.80E-08	0.446870951	0.298	0.261	0.002159009	Suprabasal	ORAI3
1977	8.31E-08	0.289773715	0.533	0.521	0.002300611	Suprabasal	PPCS
1978	8.56E-08	0.422393626	0.385	0.355	0.002371044	Suprabasal	SEMA4B
1979	8.59E-08	0.280425584	0.498	0.481	0.002377616	Suprabasal	TRIP6
1980	9.07E-08	0.502746872	0.342	0.315	0.002511845	Suprabasal	MAPK13
1981	9.21E-08	0.448974635	0.36	0.332	0.002551203	Suprabasal	MRPL15
1982	9.48E-08	0.446828818	0.402	0.379	0.00262432	Suprabasal	ARHGEF35
1983	1.22E-07	0.40923002	0.371	0.34	0.003374094	Suprabasal	RNASEH2B
1984	1.24E-07	0.352640213	0.381	0.353	0.003433431	Suprabasal	EXOSC7
1985	1.40E-07	0.490704805	0.278	0.238	0.003881055	Suprabasal	STEAP1
1986	2.13E-07	0.515462327	0.333	0.306	0.005898269	Suprabasal	FLOT2
1987	2.15E-07	0.276413757	0.481	0.471	0.005956292	Suprabasal	SDHB
1988	2.20E-07	0.316261963	0.46	0.438	0.006088178	Suprabasal	PDHB
1989	2.33E-07	0.265512155	0.5	0.484	0.00645657	Suprabasal	EEA1
1990	2.98E-07	0.47322301	0.338	0.307	0.008259839	Suprabasal	DHRS4L2
1991	3.03E-07	0.351706063	0.444	0.422	0.008398549	Suprabasal	PARP1
1992	3.25E-07	0.250376934	0.366	0.329	0.00900252	Suprabasal	N4BP1
1993	3.36E-07	0.409055147	0.377	0.35	0.009309364	Suprabasal	KCNK6
1994	3.76E-07	0.296468448	0.454	0.436	0.010412343	Suprabasal	RCC2
1995	3.89E-07	0.278889021	0.527	0.516	0.010773084	Suprabasal	NBEAL1
1996	4.07E-07	0.267894786	0.278	0.241	0.011273543	Suprabasal	MAFB
1997	4.21E-07	0.561097269	0.288	0.257	0.011653723	Suprabasal	POF1B
1998	4.27E-07	0.271016855	0.516	0.5	0.011827874	Suprabasal	PYURF
1999	4.29E-07	0.262861049	0.523	0.515	0.011891651	Suprabasal	DECR1
[truncated: 14,881 more rows]
